# Supplementary material for: Multiple Recombination Events Drive the Current Genetic Structure of Xanthomonas perforans in Florida
Source: Front Microbiol. 2019 Mar 13;10:448. doi: 10.3389/fmicb.2019.00448 (PMC6425879; doi:10.3389/fmicb.2019.00448)
Supplement: Supplementary file 4 [file Table_1.XLSX]

## Sheet: Supplementary Table 1
Supplementary Table 1. Summary of de novo assemblies of 25 Xanthomonas perforans strains sequenced for this study and the de novo assembly statistics.
Strain	NCBI Accession	No of Contigs	N50	Coverage	Genome length	Completeness	Contamination
GEV1921	PUVO00000000	75	153754	29.37	5227822	99.64	0.56
GEV1989	PUWR00000000	85	148845	21.8	5239629	99.64	0.56
GEV2004	PUWN00000000	110	89576	30.8	5234206	99.64	0.56
GEV2009	PUWM00000000	60	165985	15.7	5186777	99.64	0.56
GEV2010	PUWL00000000	86	108320	21.8	5221402	99.64	0.27
GEV2015	PUWI00000000	64	144343	19.8	5222766	99.64	0.56
GEV2049	PUWF00000000	81	140629	24.8	5236877	99.64	0.56
GEV2063	PUVY00000000	77	164782	32.3	5241357	99.64	0.56
GEV2097	PUVH00000000	67	147889	9.39	5211644	99.64	0.27
GEV2098	PUVG00000000	72	165923	18	5234919	99.64	0.56
GEV2112	PUVB00000000	58	144013	14.8	5163306	99.64	0.27
GEV2115	PUUZ00000000	57	212522	17.3	5221427	99.64	0.56
GEV2116	PUUY00000000	87	121324	14.7	5239385	99.64	0.56
GEV2117	PUUX00000000	62	164510	16.1	5212400	99.64	0.56
GEV2120	PYLJ00000000	87	120646	5.32	5245262	99.64	0.56
GEV2121	PUUU00000000	122	73968	13.2	5164130	99.28	0.27
GEV2122	PUUT00000000	64	136391	14.2	5170189	99.64	0.27
GEV2124	PUUS00000000	84	132727	12.3	5239129	99.64	0.27
GEV2125	PUUR00000000	54	148236	18	5170593	99.64	0.27
GEV2127	PUUP00000000	71	140507	15.3	5122871	99.64	0.27
GEV2129	PUUN00000000	86	130359	14.4	5241245	99.64	0.56
GEV2130	PUUM00000000	61	140303	10.4	5229967	99.64	0.27
GEV2132	PUUL00000000	76	126458	11.7	5152552	99.64	0.56
GEV2134	PUUJ00000000	71	138924	14.1	5152191	99.64	0.27
GEV2135	PUUI00000000	85	143799	24.8	5275558	99.64	0.56

## Sheet: Supplementary Table 2
Supplementary Table 2. List of 1,356 core genes, along with their locus tag in the annotated Xp91-118 genome, and gene function based on NCBI annotation, and relative rates of recombination to mutation is calculated using ClonalframeML.
	Get_homologues annotated 9 additional regions as functional genes compared to NCBI and IMG/JGI database. These 'genes' were also used in phylogenetic analyses however, the table lacks their protein id and locus tag.
Gene	Protein ID	Locus tag	Gene Function	nRF	R/theta	1/delta	nu	R/m	Legend
6	AQS77259.1_2781	XPE_14270	halogenase	1	0.1	0.001	0.1	10		Variable Genes
9	AQS77256.1_2778	XPE_14250	hypothetical protein	1						Phylogenetic group Defining (PgD) genes
10	AQS77255.1_2777	XPE_14245	phosphotransferase	1
16	AQS77252.1_2771	XPE_14215	hypothetical protein	1
17	AQS77251.1_2770	XPE_14210	1-acyl-sn-glycerol-3-phosphate acyltransferase	1
18	AQS77250.1_2769	XPE_14205	ketosynthase	1
25	AQS77246.1_2762	XPE_14170	hypothetical protein	1
27	AQS77244.1_2759	XPE_14155	coproporphyrinogen III oxidase	1
40	AQS75214.1_349	XPE_01825	type VI secretion system-associated protein	1	0.083	0.001	0.297	49.487
58	AQS77220.1_2729	XPE_14005	CPBP family intramembrane metalloprotease	1
59	AQS77219.1_2728	XPE_14000	DUF4124 domain-containing protein	1
61				1
62	AQS77217.1_2726	XPE_13990	hypothetical protein	1	0.099	0.001	0.1	9.826
64	AQS77215.1_2724	XPE_13980	type VI secretion protein	1	0.098	0.001	0.1	9.794
66	AQS77213.1_2722	XPE_13970	type VI secretion system lysozyme	1
68	AQS77211.1_2719	XPE_13955	hypothetical protein	1	0.099	0.001	0.1	9.875
69	AQS75227.1_363	XPE_01895	EvpB family type VI secretion protein	1	0.149	0.001	0.206	45.803
70	AQS77209.1_2717	XPE_13945	type VI secretion system-associated protein	1	0.171	0.001	0.014	2.34
72	AQS77207.1_2715	XPE_13935	universal stress protein UspA	1	0.105	0.001	0.096	9.977
73	AQS78836.1_2714	XPE_13930	maltose acetyltransferase	1	0.104	0.001	0.096	10.055
74			type III secretion hrp pilus HrpE	1
75	AQS77206.1_2713	XPE_13925	hypothetical protein	1
89	AQS77193.1_2699	XPE_13855	efflux transporter periplasmic adaptor subunit	0.98	0.198	0.001	0.025	3.45
90	AQS77192.1_2698	XPE_13850	cation transporter	0.98	0.178	0.001	0.01	2.104
91	AQS78834.1_2697	XPE_13845	hypothetical protein	0.98	0.099	0.001	0.095	9.351
95	AQS77188.1_2692	XPE_13820	alkaline phosphatase	0.98	0.101	0.001	0.014	1.421
97	AQS78833.1_2690	XPE_13810	transglycosylase	1
98	AQS77186.1_2689	XPE_13805	aldehyde-activating protein	1
100	AQS77184.1_2687	XPE_13795	hypothetical protein	1
102	AQS77182.1_2685	XPE_13785	hypothetical protein	1
103	AQS78832.1_2684	XPE_13780	hypothetical protein	1
106	AQS77179.1_2681	XPE_13765	hypothetical protein	0.98	0.1	0.001	0.032	2.517
109	AQS77175.1_2677	XPE_13745	hypothetical protein	0.98	0.1	0.001	0.1	9.93
110	AQS77174.1_2676	XPE_13740	xylan 1,4-beta-xylosidase	0.98	0.195	0.001	0.013	4.458
114	AQS77170.1_2671	XPE_13715	2-hydroxyhepta-2,4-diene-1,7-dioate isomearse	1
116	AQS78831.1_2668	XPE_13700	L-fucose mutarotase	1
117	AQS77167.1_2667	XPE_13695	L-fucose:H+ symporter permease	1
119	AQS77164.1_2664	XPE_13680	hypothetical protein	0.98	0.199	0.002	0.031	3.873
120	AQS78830.1_2663	XPE_13675	hybrid sensor histidine kinase/response regulator	1
121	2661	XPE_13665	hypothetical protein	1	0.197	0.001	0.016	2.506
123	AQS77162.1_2659	XPE_13655	MFS transporter	1	0.095	0.001	0.099	9.348
124	AQS78829.1_2658	XPE_13650	gluconokinase	1	0.198	0.002	0.037	4.013
127	AQS77161.1_2655	XPE_13635	hypothetical protein	1	0.197	0.001	0.054	9.327
155	AQS77137.1_2626	XPE_13490	hypothetical protein	1
158	AQS77135.1_2624	XPE_13480	recombination-associated protein RdgC	1
166	AQS78825.1_2617	XPE_13445	glycoside hydrolase 43 family protein	1	0.194	0.001	0.02	3.243
174	AQS77122.1_2609	XPE_13405	TetR family transcriptional regulator	1
179	AQS77119.1_2605	XPE_13385	aspartate aminotransferase family protein	1
180	AQS77118.1_2604	XPE_13380	aldolase	1
185	AQS77113.1_2599	XPE_13355	endo-1,4-beta-xylanase	1	0.098	0.001	0.1	9.777
187	AQS77112.1_2597	XPE_13345	uronate isomerase	1	0.195	0.001	0.032	4.483
195	AQS77105.1_2588	XPE_13300	hypothetical protein	0.98	0.099	0.001	0.1	9.917
196	2587	XPE_13295	hypothetical protein	1
197	AQS77104.1_2586	XPE_13290	hypothetical protein	1	0.1	0.001	0.1	10
209	AQS77094.1_2576	XPE_13235	5&apos;-nucleotidase lipoprotein e(P4) family	1	0.1	0.001	0.1	10
218	AQS78819.1_2566	XPE_13185	formamidopyrimidine-DNA glycosylase	1
228	AQS77078.1_2557	XPE_13115	ATP-binding protein	0.98	0.189	0.001	0.007	1.419
230	AQS77076.1_2555	XPE_13105	hypothetical protein	1	0.14	0.001	0.068	6.56
231	AQS77075.1_2554	XPE_13100	GTP cyclohydrolase I FolE	1	0.099	0.001	0.1	9.869
232	AQS77074.1_2553	XPE_13095	MarR family transcriptional regulator	1	0.099	0.001	0.1	9.9
238	AQS77069.1_2548	XPE_13070	MFS transporter	1
239	AQS78817.1_2547	XPE_13065	hypothetical protein	1	0.1	0.001	0.1	10
240	AQS77068.1_2546	XPE_13060	LysR family transcriptional regulator	1
241	AQS77067.1_2545	XPE_13055	short-chain dehydrogenase/reductase	1
242	AQS77066.1_2544	XPE_13050	RNA 2&apos;-phosphotransferase	1
243	AQS78816.1_2543	XPE_13045	cardiolipin synthase B	1
244	AQS77063.1_2540	XPE_13030	hypothetical protein	1
246	AQS78815.1_2538	XPE_13020	hypothetical protein	1	0.1	0.001	0.1	10
247	AQS78814.1_2537	XPE_13015	hypothetical protein	0.98	0.1	0.001	0.098	9.797
248	AQS77061.1_2536	XPE_13010	hypothetical protein	0.98	0.098	0.001	0.1	9.818
250	AQS77060.1_2534	XPE_13000	hypothetical protein	1
251	AQS77059.1_2533	XPE_12995	hypothetical protein	1
252	AQS78812.1_2532	XPE_12990	hypothetical protein	1
253	AQS77058.1_2531	XPE_12985	pseudouridylate synthase	1
254	AQS77057.1_2530	XPE_12980	chlamydia polymorphic membrane family protein	1
255	AQS77056.1_2529	XPE_12975	hypothetical protein	1
257	2525	XPE_12955	transposase	1
258	2525	XPE_12955	transposase	1
259	AQS77053.1_2524	XPE_12950	hypothetical protein	1
260	AQS77052.1_2523	XPE_12945	hypothetical protein	1
263	AQS77049.1_2520	XPE_12930	oxidoreductase	1
265	AQS77048.1_2517	XPE_12915	hypothetical protein	1
270	AQS77044.1_2511	XPE_12880	plasmid maintenance system killer protein	1
275	AQS77039.1_2506	XPE_12855	microcystin-dependent protein	1	0.1	0.001	0.303	33.402
283	AQS77031.1_2498	XPE_12815	organic solvent ABC transporter	1	0.098	0.001	0.097	9.415
290	AQS77025.1_2491	XPE_12780	NADPH:quinone reductase	1	0.102	0.001	0.303	63.474
297	AQS77019.1_2484	XPE_12745	hypothetical protein	1	0.619	0.001	0.209	184.159
309	AQS77009.1_2472	XPE_12685	glycerophosphodiester phosphodiesterase	0.98	0.097	0.001	0.098	9.421
311	AQS77007.1_2470	XPE_12675	phosphatase	0.98	0.137	0.001	0.017	1.762
316	AQS77003.1_2466	XPE_12655	ribonuclease P protein component	1
317	AQS77002.1_2465	XPE_12650	50S ribosomal protein L34	0.98	0.1	0.001	0.1	9.933
319	AQS77000.1_2462	XPE_12635	DNA polymerase III subunit beta	0.98	0.015	0.001	0.017	0.571
320	AQS76999.1_2461	XPE_12630	DNA replication and repair protein RecF	0.98	0.106	0.001	0.012	2.318
322	AQS78805.1_2459	XPE_12620	CPBP family intramembrane metalloprotease	0.98	0.223	0.001	0.044	7.735
323	AQS76997.1_2458	XPE_12615	peptidase	0.98	0.201	0.002	0.04	4.998
324	AQS76996.1_2457	XPE_12610	hypothetical protein	0.98	0.096	0.001	0.1	9.55
331	AQS76990.1_2451	XPE_12580	pyridoxine 5&apos;-phosphate synthase	1	0.106	0.001	0.019	3.606
332	AQS76989.1_2450	XPE_12575	hypothetical protein	1	0.101	0.001	0.097	9.787
337	AQS76984.1_2445	XPE_12550	2OG-Fe(II) oxygenase	1	0.128	0.001	0.094	9.735
338	AQS76983.1_2444	XPE_12545	hypothetical protein	1	0.094	0.001	0.099	9.287
339	AQS76982.1_2443	XPE_12540	rhomboid family intramembrane serine protease	1	0.096	0.001	0.099	9.503
340	AQS76981.1_2442	XPE_12535	hypothetical protein	0.98	0.114	0.001	0.014	1.878
344	AQS76979.1_2438	XPE_12515	hypothetical protein	1	0.11	0.001	0.011	1.853
345	AQS76978.1_2437	XPE_12510	aminopeptidase	1	0.104	0.001	0.008	2.341
346	AQS76977.1_2436	XPE_12505	peptidase propeptide and ypeb domain-containing protein	1	0.109	0.001	0.009	1.391
349	AQS76974.1_2433	XPE_12490	cellulase	1	0.103	0.001	0.097	9.909
350	AQS76972.1_2431	XPE_12480	hydroxyacid dehydrogenase	1	0.197	0.001	0.017	4.534
351	AQS76970.1_2429	XPE_12470	glutamate synthase small subunit	1	0.12	0.001	0.014	3.983
355	AQS76967.1_2425	XPE_12450	hypothetical protein	1	0.102	0.001	0.014	1.939
357	AQS76965.1_2423	XPE_12440	NmrA family transcriptional regulator	0.98	0.107	0.001	0.011	2.158
362	AQS78799.1_2418	XPE_12410	hypothetical protein	0.98	0.133	0.001	0.011	2.223
363	AQS78798.1_2417	XPE_12405	saccharopine dehydrogenase	0.98	0.102	0.001	0.086	8.153
364	AQS76963.1_2416	XPE_12400	Tat pathway signal protein	1
369	AQS76959.1_2411	XPE_12375	exonuclease	1
371	AQS78796.1_2409	XPE_12365	hemolysin III	1
372	AQS76958.1_2408	XPE_12360	prevent-host-death protein	1
375	AQS76955.1_2405	XPE_12340	3-ketoacyl-ACP reductase	1
377	AQS76953.1_2403	XPE_12330	hypothetical protein	1
378	AQS76952.1_2402	XPE_12325	NAD(P)H oxidoreductase	1
379	2401	XPE_12320	hypothetical protein	1
380	AQS76951.1_2400	XPE_12315	hypothetical protein	1
381	AQS76950.1_2399	XPE_12310	hypothetical protein	1
383	AQS76949.1_2397	XPE_12300	hypothetical protein	1
384	AQS76948.1_2396	XPE_12295	hypothetical protein	1
386	AQS76947.1_2394	XPE_12285	CsbD family protein	1
388	AQS76946.1_2392	XPE_12275	ATPase	0.98	0.144	0.002	0.015	1.399
392	AQS76943.1_2388	XPE_12255	DNA mismatch repair protein MutT	0.98	0.192	0.001	0.061	11.767
394	AQS76942.1_2386	XPE_12245	attachment protein	0.98	0.099	0.001	0.098	9.572
395	AQS76941.1_2385	XPE_12240	thiol reductase thioredoxin	0.98	0.102	0.001	0.021	2.709
408	AQS76932.1_2373	XPE_12180	peptidase C69	0.98	0.113	0.001	0.009	2.333
411	AQS76931.1_2369	XPE_12160	hypothetical protein	0.98	0.099	0.001	0.1	9.911
414	AQS76929.1_2365	XPE_12140	fructose-bisphosphatase class I	0.98	0.134	0.001	0.029	6.233
417	AQS76926.1_2362	XPE_12125	hypothetical protein	1
418	AQS76925.1_2361	XPE_12120	hypothetical protein	1
419	AQS76924.1_2360	XPE_12115	aldehyde dehydrogenase family protein	1	0.1	0.001	0.1	10
420	AQS76923.1_2359	XPE_12110	acetaldehyde dehydrogenase	1
421	AQS76922.1_2358	XPE_12105	hypothetical protein	1
422	AQS76921.1_2357	XPE_12100	hypothetical protein	1
424	AQS76919.1_2355	XPE_12090	alpha-hydroxy-acid oxidizing enzyme lldD "	1
425	2354	XPE_12085	carotenoid oxygenase	1
428	AQS78785.1_2351	XPE_12070	two-component sensor histidine kinase	1
430	AQS76916.1_2349	XPE_12060	hypothetical protein	1	0.199	0.001	0.087	17.903
433	AQS76914.1_2347	XPE_12050	hypothetical protein	1	0.102	0.001	0.093	8.947
441	AQS76907.1_2339	XPE_12010	nucleotidyltransferase	1
453	AQS76895.1_2325	XPE_11940	YfcE family phosphodiesterase	1
454	AQS78782.1_2323	XPE_11930	L-fucose dehydrogenase	1	0.291	0.001	0.352	108.489
458	AQS76893.1_2319	XPE_11910	C4-dicarboxylate ABC transporter	1
459	AQS78779.1_2318	XPE_11905	C4-dicarboxylate ABC transporter	0.98	0.113	0.001	0.014	1.841
460	AQS76892.1_2317	XPE_11900	hypothetical protein	0.98	0.108	0.001	0.008	1.856
463	AQS76889.1_2314	XPE_11885	5-keto-4-deoxyuronate isomerase	0.98	0.097	0.001	0.099	9.486
465	AQS76887.1_2312	XPE_11875	hypothetical protein	1
469	AQS76884.1_2308	XPE_11855	AsnC family transcriptional regulator	1
476	AQS78777.1_2302	XPE_11825	acyl-CoA desaturase	1	0.098	0.001	0.1	9.77
486				1	0.1	0.001	0.215	65.761
496	AQS76862.1_2280	XPE_11715	phosphatidylethanolamine-binding protein	1
501	AQS76858.1_2275	XPE_11690	type I glutamate--ammonia ligase	1
502	AQS78773.1_2274	XPE_11685	transcriptional regulator	1	0.099	0.001	0.1	9.884
509	AQS78772.1_2269	XPE_11660	superoxide dismutase	1	0.123	0.001	0.033	6.509
511	AQS76853.1_2267	XPE_11650	hypothetical protein	1	0.192	0.001	0.392	76.331
518	AQS76847.1_2260	XPE_11615	hypothetical protein	0.98	0.118	0.001	0.085	8.386
520	AQS76845.1_2258	XPE_11605	protein-export protein SecB	1	0.098	0.001	0.1	9.762
521	AQS78769.1_2257	XPE_11600	glycerol-3-phosphate dehydrogenase (NAD(P)(+))	0.98	0.143	0.001	0.065	6.226
522	AQS76844.1_2256	XPE_11590	Ax21 family protein	1
529	AQS76837.1_2249	XPE_11555	tRNA (uridine(34)/cytosine(34)/5-carboxymethylaminomethyluridine(34)-2&apos;-O)-methyltransferase TrmL	1
533	AQS76833.1_2245	XPE_11535	addiction module protein	1
535	AQS76831.1_2243	XPE_11525	zinc/iron-chelating domain-containing protein	1
537	AQS76830.1_2241	XPE_11515	3-beta hydroxysteroid dehydrogenase	1	0.101	0.001	0.37	74.525
538	AQS76829.1_2240	XPE_11510	DUF1328 domain-containing protein	1
548	AQS78764.1_2230	XPE_11460	dipeptidyl carboxypeptidase II	1	0.2	0.001	0.333	104.584
553	AQS76821.1_2226	XPE_11440	glyoxalase/bleomycin resistance/extradiol dioxygenase family protein	1	0.102	0.001	0.303	43.161
559	AQS76816.1_2220	XPE_11410	cyclic nucleotide-binding protein	0.98	0.175	0.001	0.01	2.828
563	AQS78761.1_2217	XPE_11395	putative peptide maturation dehydrogenase	1
569	AQS76808.1_2211	XPE_11365	DNA-binding protein	1
571	AQS76806.1_2209	XPE_11355	hypothetical protein	1	0.101	0.001	0.097	9.772
572	AQS76805.1_2208	XPE_11350	hypothetical protein	1	0.097	0.001	0.1	9.714
576	AQS76801.1_2204	XPE_11330	nuclease	1
577	AQS76800.1_2203	XPE_11325	hypothetical protein	1
578	AQS78760.1_2202	XPE_11320	hypothetical protein	1
579	AQS76799.1_2201	XPE_11315	GTP-binding protein	1
580	AQS76798.1_2200	XPE_11310	type III secretion protein	1
582	AQS76796.1_2198	XPE_11300	alpha/beta hydrolase	1
585	AQS76793.1_2195	XPE_11285	organic hydroperoxide resistance protein	1
587	AQS76792.1_2193	XPE_11275	hypothetical protein	1
589	AQS76790.1_2191	XPE_11265	NADP-dependent oxidoreductase	0.98	0.098	0.001	0.096	9.366
590	AQS76789.1_2190	XPE_11260	alcohol dehydrogenase	0.98	0.197	0.001	0.02	5.35
591	AQS76788.1_2189	XPE_11255	methyltransferase	0.98	0.108	0.001	0.013	2.274
592	AQS76787.1_2188	XPE_11250	pseudouridine synthase	1
595	AQS76784.1_2185	XPE_11235	hypothetical protein	1
596	AQS76783.1_2184	XPE_11230	hypothetical protein	1
597	AQS76782.1_2183	XPE_11225	5-hydroxyisourate hydrolase	1
599	AQS76780.1_2181	XPE_11215	OHCU decarboxylase	1
600	2180	XPE_11210	DUF4440 domain-containing protein	1
606	AQS76776.1_2175	XPE_11185	alpha/beta hydrolase	0.98	0.194	0.002	0.092	10.103
607	AQS76775.1_2174	XPE_11175	gas vesicle protein	0.98	0.099	0.001	0.099	9.843
619	AQS76765.1_2162	XPE_11115	hypothetical protein	0.98	0.197	0.002	0.155	15.815
623	AQS76761.1_2158	XPE_11095	alpha/beta hydrolase	0.98	0.208	0.001	0.019	4.43
624	AQS76761.1_2158	XPE_11095	alpha/beta hydrolase	0.98	0.105	0.001	0.039	4.6
626	AQS78755.1_2156	XPE_11085	oxidoreductase	0.98	0.094	0.001	0.098	9.07
635	AQS78753.1_2147	XPE_11040	conditioned medium factor	0.98	0.187	0.001	0.067	12.033
639	AQS76749.1_2143	XPE_11020	FMN reductase	1
640	AQS76748.1_2142	XPE_11015	hypothetical protein	1
641	AQS76747.1_2141	XPE_11010	5-methyltetrahydropteroyltriglutamate--homocysteine methyltransferase	1	0.104	0.002	0.064	3.46
646	AQS76743.1_2136	XPE_10980	hypothetical protein	1	0.101	0.001	0.021	2.642
648	AQS76741.1_2134	XPE_10970	hypothetical protein	1	0.108	0.001	0.015	1.993
649	AQS76739.1_2132	XPE_10960	hypothetical protein	1
650	AQS76738.1_2131	XPE_10955	hypothetical protein	1
651	AQS76737.1_2130	XPE_10950	hypothetical protein	1
660	AQS76726.1_2116	XPE_10880	dihydroxy-acid dehydratase	0.98	0.101	0.001	0.02	2.118
665	AQS78750.1_2110	XPE_10850	phosphodiesterase	0.98	0.112	0.001	0.058	5.286
666	AQS76721.1_2109	XPE_10845	MarR family transcriptional regulator	0.98	0.099	0.001	0.096	9.341
668	AQS78749.1_2107	XPE_10835	3-alpha-hydroxysteroid dehydrogenase	1
669	AQS76719.1_2106	XPE_10830	benzaldehyde dehydrogenase	1
670	AQS76718.1_2105	XPE_10825	AraC family transcriptional regulator	1
671	AQS76717.1_2104	XPE_10820	4-hydroxybenzoate 3-monooxygenase	1	0.1	0.001	0.1	10
672	AQS76716.1_2103	XPE_10815	hypothetical protein	1	0.099	0.001	0.1	9.888
674	AQS76715.1_2101	XPE_10805	aquaporin	1
676	AQS76713.1_2099	XPE_10795	DeoR family transcriptional regulator	1
678	AQS76711.1_2097	XPE_10785	Rieske (2Fe-2S) protein	1
679	AQS76710.1_2096	XPE_10780	3-oxoadipate--succinyl-CoA transferase subunit A	1
682	AQS76707.1_2093	XPE_10765	,4-dioxygenase subunit beta	1
683	AQS76706.1_2092	XPE_10760	protocatechuate 3,4-dioxygenase subunit alpha	1
684	AQS76705.1_2091	XPE_10755	3-carboxy-cis, cis-muconate cycloisomerase	1
685	AQS76704.1_2090	XPE_10750	3-oxoadipate enol-lactonase	1	0.099	0.001	0.1	9.842
686	AQS76703.1_2089	XPE_10745	4-carboxymuconolactone decarboxylase	1
688	AQS76702.1_2087	XPE_10730	IclR family transcriptional regulator	1
689	AQS76701.1_2086	XPE_10725	serine protein kinase RIO	1
690	AQS78562.1_327	XPE_01710	lipase	1	0.387	0.002	0.354	89.391
692	AQS76698.1_2083	XPE_10710	tRNA uridine-5-carboxymethylaminomethyl(34) synthesis enzyme MnmG	1
696	AQS76693.1_2078	XPE_10685	isopropylmalate/homocitrate/citramalate synthase	1
697	AQS76692.1_2077	XPE_10680	aspartyl beta-hydroxylase	1	0.098	0.001	0.099	9.724
702	AQS76688.1_2072	XPE_10655	8-amino-7-oxononanoate synthase	1
710	AQS76683.1_2065	XPE_10615	hypothetical protein	1
713	AQS76681.1_2063	XPE_10605	4-hydroxyphenylacetate 3-monooxygenase	1	0.1	0.001	0.1	10
714				1
715	AQS76680.1_2062	XPE_10600	serine kinase	1
716	AQS76679.1_2061	XPE_10595	serine kinase	1	0.102	0.001	0.012	2.218
717	AQS76678.1_2060	XPE_10590	4-hydroxyphenylacetate catabolism regulator HpaA	1	0.108	0.001	0.012	2.194
718	AQS76677.1_2059	XPE_10585	EscS/YscS/HrcS family type III secretion system export apparatus protein	1	0.1	0.001	0.099	9.761
719	AQS76676.1_2058	XPE_10580	EscR/YscR/HrcR family type III secretion system export apparatus protein	1	0.144	0.001	0.014	2.819
722	AQS75345.1_506	XPE_02610	flagellar biosynthesis protein FlhA	1	0.5	0.002	0.355	111.03
723	AQS76672.1_2054	XPE_10560	EscU/YscU/HrcU family type III secretion system export apparatus switch protein	1
725	AQS76670.1_2052	XPE_10550	type III secretion protein HrpB2	1
726	AQS76669.1_2051	XPE_10545	EscJ/YscJ/HrcJ family type III secretion inner membrane ring protein	1
727	AQS76668.1_2050	XPE_10540	type III secretion protein HrpB4	1
728	AQS76667.1_2049	XPE_10535	ATP-dependent helicase HrpB	1
729	AQS76666.1_2048	XPE_10530	EscN/YscN/HrcN family type III secretion system ATPase	1
730	AQS76665.1_2047	XPE_10525	type III secretion protein HrpB7	1
734	AQS76662.1_2044	XPE_10510	DDE transposase	1
744	AQS78742.1_2033	XPE_10455	phosphoglycerol transferase I	1
746	AQS76652.1_2029	XPE_10435	hypothetical protein	1
754	AQS76646.1_2022	XPE_10400	DUF2934 domain-containing protein	1
755	AQS76645.1_2021	XPE_10395	glycogen debranching enzyme	1	0.149	0.001	0.301	78.068
756	AQS76644.1_2020	XPE_10390	NAD-dependent dehydratase	1	0.115	0.001	0.011	1.019
757	AQS76643.1_2019	XPE_10385	3-oxoacyl-ACP reductase	1	0.199	0.002	0.109	11.37
758	AQS76641.1_2017	XPE_10375	pyridine nucleotide-disulfide oxidoreductase	1	0.115	0.001	0.026	2.699
759	AQS76640.1_2016	XPE_10370	hypothetical protein	1
765	AQS78739.1_2011	XPE_10345	short-chain dehydrogenase/reductase	1	0.096	0.001	0.097	9.189
769	2006	XPE_10320	IS5 family transposase	1
772	AQS76631.1_2004	XPE_10310	peptide-binding protein	1
773	AQS78738.1_2003	XPE_10305	alpha-ketoacid dehydrogenase subunit beta	1
777	AQS76627.1_1999	XPE_10285	MFS transporter	1	0.112	0.001	0.008	1.322
783	AQS78735.1_1992	XPE_10250	lectin	1	0.099	0.001	0.099	9.728
791	AQS76615.1_1984	XPE_10210	hypothetical protein	0.98	0.099	0.001	0.1	9.893
792	AQS76614.1_1983	XPE_10205	peptidase M4 family protein	0.98	0.198	0.002	0.043	5.018
793	AQS76613.1_1982	XPE_10200	peptidase M23	0.98	0.199	0	0.013	5.146
794	AQS76612.1_1981	XPE_10195	hypothetical protein	1
796	AQS76611.1_1979	XPE_10185	hypothetical protein	1
798	AQS76609.1_1977	XPE_10175	J domain-containing protein	0.98	0.105	0.001	0.096	10.068
799	AQS78733.1_1976	XPE_10170	ribulose-phosphate 3-epimerase	0.98	0.098	0.001	0.099	9.741
800	AQS76608.1_1975	XPE_10165	GNAT family N-acetyltransferase	0.98	0.101	0.001	0.018	2.459
804	AQS76604.1_1971	XPE_10145	SIMPL domain-containing protein	1	0.098	0.001	0.099	9.674
805	AQS76603.1_1970	XPE_10140	glutamine amidotransferase	1
806	AQS76602.1_1969	XPE_10135	Asp/Glu/hydantoin racemase	1
808	AQS76600.1_1967	XPE_10125	indole-3-glycerol-phosphate synthase trpC	1	0.099	0.001	0.1	9.839
812	AQS76596.1_1963	XPE_10105	QacE family quaternary ammonium compound efflux SMR transporter	1
817	AQS76591.1_1957	XPE_10065	bacterioferritin	1
825	AQS76584.1_1948	XPE_10020	NADH pyrophosphatase	1
827	AQS76582.1_1946	XPE_10010	hypothetical protein	1
828	AQS76581.1_1945	XPE_10005	hypothetical protein	1
829	AQS76580.1_1944	XPE_10000	MFS transporter	1
860	AQS76551.1_1913	XPE_09835	co-chaperone GroES	1
861	AQS76550.1_1912	XPE_09830	molecular chaperone GroEL	1
874	AQS76540.1_1900	XPE_09770	hypothetical protein	1	0.169	0.001	0.018	2.064
875	AQS76539.1_1899	XPE_09765	hypothetical protein	0.98	0.103	0.002	0.042	2.477
877	AQS76537.1_1897	XPE_09755	nitroreductase family protein	1
879	AQS76535.1_1895	XPE_09745	6-phytase	1
880	AQS76534.1_1894	XPE_09740	siderophore-interacting protein	0.98	0.097	0.001	0.099	9.579
881	AQS76533.1_1893	XPE_09735	PadR family transcriptional regulator	0.98	0.099	0.001	0.1	9.884
882	AQS76532.1_1892	XPE_09730	malonate decarboxylase subunit alpha	0.98	0.096	0.001	0.1	9.563
883	AQS76531.1_1891	XPE_09725	malonate decarboxylase ACP	1
884	AQS76530.1_1890	XPE_09720	biotin-independent malonate decarboxylase subunit beta	1
886	AQS76527.1_1887	XPE_09705	triphosphoribosyl-dephospho-CoA synthase MdcB	0.98	0.105	0.001	0.018	1.47
887				1
888	AQS76526.1_1886	XPE_09700	malonate decarboxylase subunit epsilon	1
893	AQS76521.1_1881	XPE_09675	ATP-binding protein	1	0.099	0.001	0.099	9.761
900	AQS76516.1_1874	XPE_09640	hypothetical protein	1
901	AQS76515.1_1873	XPE_09635	hypothetical protein	1
902	1872	XPE_09630	SIR2 family protein	1
925	AQS76499.1_1842	XPE_09480	glutathione-dependent reductase	1
926	AQS76498.1_1841	XPE_09475	glyoxalase	1
939	AQS78717.1_1826	XPE_09400	EamA family transporter	1
940	AQS76487.1_1825	XPE_09395	ArtI protein	1
941	AQS76486.1_1824	XPE_09390	hypothetical protein	1
942	AQS76484.1_1822	XPE_09380	D-serine/D-alanine/glycine transporter	1	0.098	0.001	0.1	9.748
943	AQS76483.1_1821	XPE_09375	type III secretion system effector protein	1
946	AQS76481.1_1819	XPE_09365	hypothetical protein	1
952	AQS76477.1_1812	XPE_09330	peptidase M16	1	0.096	0.001	0.1	9.555
957	AQS76473.1_1808	XPE_09310	sodium-independent anion transporter	1	0.1	0.001	0.1	10
959	AQS78854.1_2865	XPE_14695	peptidase M20	1	0.172	0.001	0.33	130.809
960	AQS76471.1_1804	XPE_09290	glucan biosynthesis protein H	0.98	0.095	0.001	0.093	8.366
961	AQS76470.1_1803	XPE_09285	carboxylesterase	0.98	0.099	0.001	0.1	9.861
969	AQS76462.1_1794	XPE_09240	hypothetical protein	0.98	0.099	0.001	0.361	58.59
975	AQS76456.1_1788	XPE_09210	sugar transporter	0.98	0.1	0.001	0.1	9.935
977	AQS76454.1_1786	XPE_09200	hypothetical protein	0.98	0.106	0.001	0.012	1.968
980	AQS76452.1_1784	XPE_09190	HslU--HslV peptidase proteolytic subunit	0.98	0.104	0.001	0.097	10.066
981	AQS76451.1_1783	XPE_09185	HslU--HslV peptidase ATPase subunit	0.98	0.182	0.002	0.327	30.12
990	AQS76442.1_1773	XPE_09135	HAD family hydrolase	1
991	AQS76441.1_1772	XPE_09130	PQQ-dependent dehydrogenase methanol/ethanol family	1	0.091	0.001	0.099	9.039
995	AQS78712.1_1768	XPE_09110	S-(hydroxymethyl)glutathione dehydrogenase/class III alcohol dehydrogenase	1
998	AQS76437.1_1765	XPE_09095	carbohydrate kinase family protein	1
1001	AQS76434.1_1762	XPE_09080	rod shape-determining protein MreD	1	0.098	0.001	0.097	9.491
1004	AQS76432.1_1760	XPE_09070	rod shape-determining protein RodA	1
1010	AQS76425.1_1752	XPE_09030	hypothetical protein	1
1012	AQS76423.1_1750	XPE_09020	lipoyl synthase	1
1013	AQS76422.1_1749	XPE_09015	tail-specific protease	0.98	0.097	0.001	0.1	9.639
1014	AQS76421.1_1748	XPE_09010	anion permease	1
1016	AQS76419.1_1746	XPE_09000	endonuclease	0.98	0.104	0.001	0.087	8.386
1017	AQS76418.1_1745	XPE_08995	ADP-ribose pyrophosphatase	0.98	0.103	0.002	0.016	1.078
1018	AQS76417.1_1744	XPE_08990	nicotinate phosphoribosyltransferase	1
1027	AQS78710.1_1736	XPE_08950	BON domain-containing protein	1
1029	AQS76408.1_1734	XPE_08940	response regulator	1
1031	AQS76406.1_1732	XPE_08930	2-amino-4-hydroxy-6-hydroxymethyldihydropteridine diphosphokinase	1	0.101	0.001	0.375	29.716
1039	AQS76398.1_1724	XPE_08890	type II secretion system protein C	0.98	0.113	0.001	0.031	3.52
1041	AQS76396.1_1722	XPE_08880	type II secretion system protein GspE	1	0.116	0.001	0.009	2.309
1045	AQS76394.1_1718	XPE_08860	type II secretion system protein GspI	1	0.102	0.001	0.031	4.173
1046	AQS76393.1_1717	XPE_08855	type II secretion system protein GspJ	1	0.102	0.001	0.012	1.721
1049	AQS76390.1_1714	XPE_08840	type II secretion system protein M	0.98	0.102	0.001	0.024	2.686
1050	AQS76389.1_1713	XPE_08835	type II secretion system protein N	0.98	0.106	0.001	0.017	2.491
1052	AQS76387.1_1711	XPE_08825	glucose/galactose MFS transporter	0.98	0.097	0.001	0.1	9.644
1055	AQS76386.1_1709	XPE_08815	iron dicitrate transport regulator FecR	0.96	0.167	0.001	0.01	2.51
1056	AQS76385.1_1708	XPE_08810	N-acetylglucosamine-6-phosphate deacetylase	0.98	0.195	0.001	0.053	8.493
1057	AQS78097.1_3747	XPE_19175	TonB-dependent receptor	1	0.037	0.001	0.064	1.941
1059	AQS78705.1_1705	XPE_08790	oxygen-dependent choline dehydrogenase	1	0.1	0.001	0.1	10
1060	AQS76383.1_1704	XPE_08785	betaine-aldehyde dehydrogenase	1
1061	AQS76382.1_1703	XPE_08780	choline transporter	1	0.097	0.001	0.1	9.665
1063	AQS76380.1_1701	XPE_08765	thiol:disulfide interchange protein	1	0.099	0.001	0.1	9.833
1064	AQS76379.1_1700	XPE_08760	dihydroneopterin aldolase	1
1066	AQS76378.1_1699	XPE_08755	cytochrome C	1
1067	AQS76377.1_1698	XPE_08750	GTP-binding protein	1
1070	AQS76374.1_1695	XPE_08735	DNA-binding response regulator	1
1071	AQS76373.1_1694	XPE_08730	glycosyltransferase	1
1073	AQS76372.1_1692	XPE_08720	regulator	1
1074	AQS76371.1_1691	XPE_08715	S-(hydroxymethyl)glutathione dehydrogenase/class III alcohol dehydrogenase	1
1075	AQS78703.1_1690	XPE_08710	S-(hydroxymethyl)glutathione synthase	1
1077	AQS76369.1_1688	XPE_08700	hypothetical protein	1
1078	AQS76368.1_1687	XPE_08695	energy-dependent translational throttle protein EttA	1	0.017	0.001	0.008	0.144
1079	AQS76367.1_1686	XPE_08690	hypothetical protein	1
1080	AQS76366.1_1685	XPE_08685	serine hydroxymethyltransferase glyA	1
1081	AQS76365.1_1684	XPE_08680	NrdR family transcriptional regulator	1
1082	AQS78702.1_1683	XPE_08675	GNAT family N-acetyltransferase	1
1083	AQS76364.1_1682	XPE_08670	riboflavin biosynthesis protein RibD	1
1099	AQS78700.1_1665	XPE_08585	hypothetical protein	1
1108	AQS76344.1_1658	XPE_08545	plasmid maintenance protein CcdB	1
1109	AQS78698.1_1657	XPE_08540	hypothetical protein	0.98	0.101	0.001	0.018	2.594
1112	AQS76342.1_1654	XPE_08525	cell division protein FtsL	1
1116	AQS76339.1_1651	XPE_08510	UDP-N-acetylmuramoylalanyl-D-glutamyl-2,6-diaminopimelate-D-alanyl-D-alanine ligase	1
1117	AQS76338.1_1650	XPE_08505	phospho-N-acetylmuramoyl-pentapeptide-transferase	1
1118	AQS76337.1_1649	XPE_08500	cell division protein FtsW	1
1121	AQS76334.1_1646	XPE_08485	D-alanine--D-alanine ligase	1
1122	AQS76333.1_1645	XPE_08480	cell division protein FtsQ	1
1123	AQS76332.1_1644	XPE_08475	cell division protein FtsA	1
1125	AQS76330.1_1642	XPE_08465	UDP-3-O-[3-hydroxymyristoyl] N-acetylglucosamine deacetylase	1
1126	AQS76329.1_1641	XPE_08460	hypothetical protein	1
1127	AQS76328.1_1640	XPE_08455	peptidase M23	1	0.097	0.001	0.096	9.164
1128	AQS76327.1_1639	XPE_08450	protein translocase subunit SecA	1	0.096	0.001	0.1	9.572
1135	AQS78696.1_1631	XPE_08410	glyoxalase	1	0.101	0.001	0.017	2.271
1136	AQS76319.1_1630	XPE_08405	D-galactose 1-dehydrogenase	1	0.115	0.001	0.012	2.494
1138	AQS76317.1_1627	XPE_08390	nucleoprotein/polynucleotide-associated enzyme	1
1139	AQS76316.1_1626	XPE_08385	hypothetical protein	1	0.099	0.001	0.1	9.881
1140	AQS76315.1_1625	XPE_08380	hypothetical protein	1
1143	AQS76313.1_1623	XPE_08370	SAM-dependent methyltransferase	1
1144	AQS76312.1_1622	XPE_08365	adenosylhomocysteinase	1
1147	AQS76309.1_1619	XPE_08350	TetR family transcriptional regulator	1	0.099	0.001	0.1	9.863
1161	AQS76295.1_1604	XPE_08275	alcohol dehydrogenase	1
1162	AQS76294.1_1603	XPE_08270	hemin transporter HemP	1
1163	AQS76293.1_1602	XPE_08265	sugar transporter	1
1164	AQS76292.1_1601	XPE_08260	Hemin transport protein	1
1165	AQS76291.1_1600	XPE_08255	hypothetical protein	1
1166	AQS76290.1_1599	XPE_08250	hypothetical protein	1
1168	AQS76288.1_1597	XPE_08240	sulfonate ABC transporter ATP-binding protein	1
1169	AQS76287.1_1596	XPE_08235	nitrate ABC transporter substrate-binding protein	1
1182	AQS76276.1_1584	XPE_08175	prolipoprotein diacylglyceryl transferase	1
1186	AQS76272.1_1580	XPE_08155	bis(5&apos;-nucleosyl)-tetraphosphatase (symmetrical)	1
1187	AQS76271.1_1579	XPE_08150	Co2+/Mg2+ efflux protein ApaG	1
1188	AQS76270.1_1578	XPE_08145	16S rRNA (adenine(1518)-N(6)/adenine(1519)-N(6))-dimethyltransferase	1
1189	AQS78693.1_1577	XPE_08140	4-hydroxythreonine-4-phosphate dehydrogenase PdxA	1
1190	AQS76269.1_1576	XPE_08135	chaperone SurA	1
1191	AQS78694.1_1575	XPE_08130	LPS-assembly protein LptD	1
1193	AQS76267.1_1573	XPE_08120	ATP:cob(I)alamin adenosyltransferase	1
1194	AQS76266.1_1572	XPE_08115	hypothetical protein	1
1200	AQS76261.1_1565	XPE_08080	GntR family transcriptional regulator	1
1203	AQS78691.1_1563	XPE_08070	protocatechuate 3,4-dioxygenase	1
1204	AQS76260.1_1562	XPE_08065	transcriptional regulator	1
1205	AQS76259.1_1561	XPE_08060	acyl-CoA synthetase	1
1208	AQS76257.1_1558	XPE_08045	MarR family transcriptional regulator	1	0.198	0.001	0.036	8.314
1211	AQS76255.1_1555	XPE_08030	gluconolactonase	1	0.194	0.002	0.057	5.892
1213	AQS76253.1_1553	XPE_08020	23S rRNA (cytidine(2498)-2&apos;-O)-methyltransferase RlmM	1
1221	AQS76246.1_1544	XPE_07970	response regulator	0.98	0.199	0.002	0.097	9.878
1224	AQS76244.1_1542	XPE_07960	helix-turn-helix transcriptional regulator	1	0.1	0.001	0.1	10
1226	AQS76242.1_1540	XPE_07950	peptide-methionine (S)-S-oxide reductase	1
1227	AQS76241.1_1539	XPE_07945	glutamine amidotransferase	1	0.099	0.001	0.1	9.878
1228	AQS76240.1_1538	XPE_07940	transaldolase	1
1229	AQS76239.1_1537	XPE_07935	nucleoside diphosphate kinase regulator	1
1233	AQS76236.1_1533	XPE_07915	peroxiredoxin	1
1237	AQS76232.1_1529	XPE_07895	DNA mismatch repair protein MutT	1	0.1	0.001	0.095	9.339
1246	AQS78686.1_1521	XPE_07855	NAD(P)(+) transhydrogenase	1
1247	AQS76224.1_1520	XPE_07850	NAD(P) transhydrogenase subunit beta	1	0.098	0.001	0.1	9.736
1255	AQS76217.1_1512	XPE_07810	asparaginase	1
1256	AQS76216.1_1511	XPE_07805	xylanase	1
1264	AQS76210.1_1504	XPE_07770	polyphosphate kinase 2	1
1265	AQS76209.1_1503	XPE_07765	molybdenum cofactor biosynthesis protein	1
1270	AQS76203.1_1497	XPE_07735	outer membrane lipoprotein LolB	1
1271	AQS76202.1_1496	XPE_07730	4-(cytidine 5&apos;-diphospho)-2-C-methyl-D-erythritol kinase	1
1272	AQS76201.1_1495	XPE_07720	ribose-phosphate pyrophosphokinase	1
1277	AQS76196.1_1490	XPE_07675	preprotein translocase subunit SecE	1
1279	AQS76194.1_1488	XPE_07665	50S ribosomal protein L11	1
1280	AQS76193.1_1487	XPE_07660	50S ribosomal protein L1	1
1286	AQS76187.1_1481	XPE_07630	30S ribosomal protein S7	1	0.099	0.001	0.1	9.896
1289	AQS76184.1_1478	XPE_07615	secreted signal peptide protein	1
1291	AQS76182.1_1476	XPE_07605	30S ribosomal protein S10	1
1292	AQS76181.1_1475	XPE_07600	50S ribosomal protein L3	1
1293	AQS78684.1_1474	XPE_07595	50S ribosomal protein L4	1
1294	AQS76180.1_1473	XPE_07590	50S ribosomal protein L23	1
1295	AQS76179.1_1472	XPE_07585	50S ribosomal protein L2	1
1296	AQS76178.1_1471	XPE_07580	30S ribosomal protein S19	1
1297	AQS76177.1_1470	XPE_07575	50S ribosomal protein L22	1
1298	AQS76176.1_1469	XPE_07570	30S ribosomal protein S3	1
1299	AQS76175.1_1468	XPE_07565	50S ribosomal protein L16	1
1300	AQS76174.1_1467	XPE_07560	50S ribosomal protein L29	1
1301	AQS76173.1_1466	XPE_07555	30S ribosomal protein S17	1
1302	AQS76172.1_1465	XPE_07550	50S ribosomal protein L14	1
1303	AQS76171.1_1464	XPE_07545	50S ribosomal protein L24	1
1304	AQS76170.1_1463	XPE_07540	50S ribosomal protein L5	1
1305	AQS76169.1_1462	XPE_07535	30S ribosomal protein S14	1
1306	AQS76168.1_1461	XPE_07530	30S ribosomal protein S8	1
1308	AQS76166.1_1459	XPE_07520	50S ribosomal protein L18	1
1309	AQS76165.1_1458	XPE_07515	30S ribosomal protein S5	1
1310	AQS76164.1_1457	XPE_07510	50S ribosomal protein L30	1
1311	AQS76163.1_1456	XPE_07505	50S ribosomal protein L15	1	0.099	0.001	0.099	9.764
1312	AQS76162.1_1455	XPE_07500	preprotein translocase subunit SecY	1
1313	AQS76161.1_1454	XPE_07495	30S ribosomal protein S13	1
1314	AQS76160.1_1453	XPE_07490	30S ribosomal protein S11	1
1315	AQS76159.1_1452	XPE_07485	30S ribosomal protein S4	1
1317	AQS76157.1_1450	XPE_07475	50S ribosomal protein L17	1
1318	AQS76156.1_1449	XPE_07470	disulfide bond formation protein B	1	0.1	0.001	0.1	10
1320	AQS76154.1_1446	XPE_07455	hypothetical protein	1	0.111	0.001	0.017	1.844
1321	AQS76153.1_1445	XPE_07450	3-deoxy-7-phosphoheptulonate synthase	1
1326	AQS76149.1_1441	XPE_07430	GTP-binding protein TypA	0.98	0.116	0.001	0.087	8.033
1328	AQS76148.1_1440	XPE_07425	peptidyl-prolyl cis-trans isomerase	0.98	0.129	0.001	0.011	1.808
1329	AQS76147.1_1439	XPE_07420	malate dehydrogenase	0.98	0.101	0.001	0.096	9.741
1330	AQS76146.1_1438	XPE_07415	glutathione S-transferase	0.98	0.109	0.001	0.013	2.222
1334	AQS76142.1_1432	XPE_07385	hypothetical protein	0.98	0.096	0.001	0.1	9.588
1342	AQS76136.1_1425	XPE_07350	sulfate ABC transporter permease subunit CysW	1
1344	AQS76135.1_1423	XPE_07340	hypothetical protein	1
1367	AQS76116.1_1399	XPE_07220	carboxymuconolactone decarboxylase family protein	1	0.1	0.001	0.1	10
1372	AQS76111.1_1394	XPE_07170	ATP-dependent Clp protease proteolytic subunit	1	0.104	0.001	0.096	9.991
1376	AQS76108.1_1391	XPE_07155	DNA-binding protein HU	1
1379	AQS76105.1_1388	XPE_07125	hydroxyacylglutathione hydrolase	0.98	0.106	0.001	0.089	8.594
1380	AQS76103.1_1386	XPE_07115	ribonuclease HI	1
1381	AQS76102.1_1385	XPE_07110	DNA polymerase III subunit epsilon	1
1382	AQS76101.1_1384	XPE_07105	protein phosphatase	0.98	0.198	0.002	0.134	13.516
1391	AQS76092.1_1374	XPE_07050	hypothetical protein	0.98	0.122	0.001	0.025	4.203
1393	AQS76090.1_1372	XPE_07040	3-deoxy-D-manno-octulosonic acid kinase	0.98	0.098	0.001	0.099	9.737
1395	AQS76088.1_1370	XPE_07030	cyclic pyranopterin phosphate synthase MoaA	0.98	0.096	0.001	0.099	9.41
1397	AQS76086.1_1368	XPE_07020	cyclic pyranopterin monophosphate synthase accessory protein	0.98	0.199	0.001	0.031	7.468
1398	AQS76085.1_1367	XPE_07015	molybdopterin synthase sulfur carrier subunit	0.98	0.1	0.001	0.1	9.936
1408	AQS76075.1_1357	XPE_06960	transcriptional regulator	0.98	0.107	0.001	0.22	31.546
1415	AQS76070.1_1350	XPE_06925	DNA repair protein RadC	0.98	0.125	0.001	0.155	26.696
1430	AQS76059.1_1337	XPE_06855	nucleoid-associated protein YbaB/EbfC family	0.98	0.12	0.001	0.019	2.53
1439	AQS76051.1_1328	XPE_06810	septum formation protein Maf	0.96	0.163	0.001	0.022	2.712
1440	AQS76050.1_1327	XPE_06805	hypothetical protein	0.95	0.19	0.001	0.007	2.097
1441	AQS76049.1_1326	XPE_06800	50S ribosomal protein L32	0.98	0.1	0.001	0.1	9.944
1446	AQS76044.1_1321	XPE_06775	acyl carrier protein	1
1447	AQS76043.1_1320	XPE_06770	beta-ketoacyl-[acyl-carrier-protein] synthase II	0.98	0.097	0.001	0.1	9.652
1453	AQS76037.1_1314	XPE_06735	hypothetical protein	0.98	0.106	0.001	0.012	1.61
1456	AQS76036.1_1312	XPE_06725	methylisocitrate lyase	0.98	0.106	0.001	0.026	2.042
1465	AQS78668.1_1302	XPE_06675	glycerophosphodiester phosphodiesterase	1	0.196	0.001	0.013	3.495
1469	AQS76025.1_1297	XPE_06650	heat-shock protein	1	0.106	0.001	0.012	1.815
1471	AQS76023.1_1295	XPE_06640	response regulator	1
1472	AQS76022.1_1294	XPE_06635	HflK protein	1
1473	AQS76021.1_1293	XPE_06630	protease modulator HflC	0.98	0.099	0.001	0.1	9.811
1474	AQS76020.1_1292	XPE_06625	transposase	0.98	0.099	0.001	0.099	9.75
1475	AQS76019.1_1291	XPE_06620	adenylosuccinate synthetase	0.98	0.093	0.001	0.099	9.156
1479	AQS76016.1_1288	XPE_06605	oxidoreductase	1
1483	AQS76013.1_1284	XPE_06585	type I restriction endonuclease subunit S	1	0.1	0.001	0.1	10
1485	AQS76011.1_1282	XPE_06575	cell filamentation protein Fic	1
1496	AQS76001.1_1269	XPE_06510	NAD(P)-dependent oxidoreductase	1
1497	AQS76000.1_1268	XPE_06505	sugar hydrolase	1	0.12	0	0.329	133.647
1498	AQS75999.1_1267	XPE_06495	short-chain dehydrogenase	1	0.198	0.001	0.032	6.616
1501	AQS75996.1_1264	XPE_06480	hypothetical protein	1
1502	AQS75995.1_1263	XPE_06475	EAL domain-containing protein	1
1503	AQS75994.1_1262	XPE_06470	guanosine polyphosphate pyrophosphohydrolase	1
1505	AQS75992.1_1260	XPE_06460	aldehyde oxidase	1	0.106	0.001	0.378	76.761
1510	AQS75988.1_1255	XPE_06435	cupin	1
1511	AQS75987.1_1254	XPE_06430	DNA-binding protein	1
1512	AQS78665.1_1253	XPE_06425	death-on-curing family protein	1
1513	AQS75986.1_1252	XPE_06420	transcriptional regulator	1
1514	AQS75985.1_1251	XPE_06415	LexA repressor 1	1
1518	AQS78662.1_1246	XPE_06390	S9 family peptidase	1	0.014	0.001	0.011	0.229
1521	AQS75981.1_1243	XPE_06375	hypothetical protein	1	0.162	0.002	0.015	1.584
1523	AQS78661.1_1241	XPE_06360	hypothetical protein	1	0.161	0.001	0.023	2.635
1524	AQS75979.1_1240	XPE_06355	hypothetical protein	1	0.099	0.001	0.1	9.897
1528	AQS78660.1_1236	XPE_06335	type III secretion system effector protein	1	0.1	0.001	0.1	10
1530	AQS75973.1_1233	XPE_06320	hypothetical protein	1	0.123	0.002	0.025	1.772
1533	AQS75970.1_1230	XPE_06305	hypothetical protein	1
1535	AQS78659.1_1228	XPE_06295	hemolysin D	1
1537	AQS75967.1_1226	XPE_06285	Bcr/CflA family drug resistance efflux transporter	1
1538	AQS75966.1_1225	XPE_06280	hypothetical protein	1	0.099	0.001	0.1	9.817
1546	AQS75960.1_1216	XPE_06235	cell division topological specificity factor MinE	1	0.1	0.001	0.099	9.807
1551	AQS75955.1_1210	XPE_06205	DNA-binding response regulator	1
1554	AQS75952.1_1207	XPE_06190	DNA-3-methyladenine glycosylase	1
1555	AQS78655.1_1206	XPE_06185	peptidase	1
1558	AQS75949.1_1203	XPE_06170	hypothetical protein	1
1559	AQS75948.1_1202	XPE_06165	phosphoribosylglycinamide formyltransferase 2	1
1560	AQS78654.1_1201	XPE_06160	hypothetical protein	1	0.1	0.001	0.1	10
1561	AQS75947.1_1200	XPE_06155	hypothetical protein	0.98	0.099	0.001	0.1	9.87
1563	AQS75945.1_1198	XPE_06145	arginyltransferase	0.96	0.111	0.001	0.016	3.38
1564	AQS75944.1_1197	XPE_06140	calcium-binding protein	0.98	0.099	0.001	0.091	8.608
1566	AQS75943.1_1195	XPE_06130	RNA polymerase subunit sigma-70	0.98	0.126	0.001	0.021	4.085
1569	AQS75940.1_1192	XPE_06115	enoyl-CoA hydratase	0.98	0.099	0.001	0.1	9.844
1570	AQS75939.1_1191	XPE_06110	hypothetical protein	0.98	0.176	0.001	0.02	3.959
1571	AQS75938.1_1190	XPE_06105	thioesterase	0.98	0.179	0.001	0.022	4.179
1574	AQS75936.1_1188	XPE_06095	50S ribosomal protein L21	1
1575	AQS75935.1_1187	XPE_06090	50S ribosomal protein L27	1	0.1	0.001	0.1	10
1576	AQS75934.1_1186	XPE_06085	GTPase ObgE	1	0.1	0.001	0.1	10
1581	AQS75929.1_1181	XPE_06060	lipoprotein signal peptidase	1	0.099	0.001	0.1	9.887
1582	AQS75928.1_1180	XPE_06055	4-hydroxy-3-methylbut-2-enyl diphosphate reductase	1	0.1	0.001	0.1	10
1584	1179	XPE_06045	ubiquinol oxidase subunit II	1
1585	AQS75927.1_1178	XPE_06040	cytochrome ubiquinol oxidase subunit I	1
1586	AQS78652.1_1177	XPE_06035	cytochrome o ubiquinol oxidase subunit III	1
1587	AQS75926.1_1176	XPE_06030	cytochrome o ubiquinol oxidase subunit IV	1
1589	AQS75925.1_1174	XPE_06020	DNA repair protein RadA	1
1590	AQS75924.1_1173	XPE_06015	DUF805 domain-containing protein	1
1591	AQS75923.1_1172	XPE_06010	transcriptional regulator	1
1593	AQS75921.1_1170	XPE_06000	molecular chaperone HtpG	1	0.097	0.001	0.1	9.679
1594	AQS75920.1_1169	XPE_05995	hypothetical protein	1
1595	AQS75919.1_1168	XPE_05990	polyvinylalcohol dehydrogenase	0.98	0.099	0.001	0.099	9.803
1597	AQS75918.1_1167	XPE_05985	anti-anti-sigma factor	0.98	0.123	0.001	0.082	8.157
1598	AQS75917.1_1166	XPE_05980	anti-sigma regulatory factor	1
1600	AQS75915.1_1164	XPE_05970	histidine kinase	0.98	0.098	0.001	0.076	7.013
1604	AQS75912.1_1160	XPE_05950	thiol reductase thioredoxin	0.98	0.117	0.001	0.016	2.488
1605	AQS75911.1_1159	XPE_05945	RNA signal recognition particle	0.98	0.099	0.001	0.1	9.913
1613	AQS75905.1_1152	XPE_05910	alpha-N-arabinofuranosidase	1	0.155	0.001	0.057	6.29
1630	AQS75888.1_1135	XPE_05825	lactoylglutathione lyase	1	0.099	0.001	0.1	9.887
1633	AQS75885.1_1132	XPE_05810	penicillin epimerase	1	0.098	0.001	0.1	9.77
1635	AQS75883.1_1130	XPE_05800	aminotransferase	1
1637	AQS75881.1_1128	XPE_05790	alpha-L-fucosidase	1	0.097	0.001	0.097	9.161
1640	AQS75878.1_1125	XPE_05775	arabinogalactan endo-1,4-beta-galactosidase	1
1643	AQS75875.1_1122	XPE_05760	methylmalonate-semialdehyde dehydrogenase (CoA acylating)	1
1644	AQS75874.1_1121	XPE_05755	acyl-CoA dehydrogenase	1
1645	AQS75873.1_1120	XPE_05750	enoyl-CoA hydratase	1
1647	AQS78647.1_1118	XPE_05740	3-hydroxyisobutyrate dehydrogenase	0.98	0.111	0.001	0.087	8.524
1648	AQS75872.1_1117	XPE_05735	cation transporter	1
1650	AQS75870.1_1115	XPE_05725	RNA polymerase sigma factor RpoE	1	0.1	0.001	0.1	10
1660	AQS75860.1_1105	XPE_05675	response regulator	1	0.097	0.001	0.099	9.552
1662	AQS75858.1_1103	XPE_05665	CYTH domain-containing protein	1	0.104	0.001	0.018	2.396
1664	AQS75856.1_1101	XPE_05655	NAD/FAD-dependent oxidoreductase	1	0.101	0.001	0.027	2.047
1667	AQS78645.1_1099	XPE_05645	beta-N-acetylhexosaminidase	1	0.098	0.001	0.1	9.804
1668	AQS75855.1_1098	XPE_05640	hypoxanthine-guanine phosphoribosyltransferase	1
1670	AQS75853.1_1096	XPE_05630	cold-shock protein	1
1672	AQS75851.1_1094	XPE_05620	phosphoesterase	1
1687	AQS75839.1_1079	XPE_05535	DUF1328 domain-containing protein	1
1688	AQS75838.1_1078	XPE_05530	hypothetical protein	1
1689	AQS78641.1_1077	XPE_05525	hypothetical protein	1
1693	AQS75835.1_1073	XPE_05505	peptidylprolyl isomerase	1	0.1	0.001	0.418	57.111
1697	AQS78638.1_1069	XPE_05485	MFS transporter	1
1698	AQS75832.1_1068	XPE_05480	hypothetical protein	1
1699	AQS75831.1_1067	XPE_05475	hypothetical protein	1
1700	AQS75830.1_1066	XPE_05470	2&apos;-5&apos; RNA ligase	1
1704	AQS75826.1_1062	XPE_05450	hypothetical protein	1	0.1	0.001	0.1	10
1706	AQS75824.1_1060	XPE_05440	hypothetical protein	1
1717	AQS75816.1_1051	XPE_05395	RNA polymerase subunit sigma	1	0.097	0.001	0.1	9.645
1721	AQS75813.1_1047	XPE_05375	electron transport complex protein RnfB	1
1722	AQS75812.1_1046	XPE_05370	phosphotransferase	1
1724	AQS75810.1_1044	XPE_05360	hypothetical protein	1
1728	AQS75806.1_1040	XPE_05340	hypothetical protein	1	0.099	0.001	0.099	9.789
1729	AQS75805.1_1039	XPE_05335	hypothetical protein	1
1730	AQS75804.1_1038	XPE_05330	amino acid permease	1
1734	AQS75800.1_1034	XPE_05310	hypothetical protein	1	0.1	0.001	0.1	10
1752	AQS75786.1_1017	XPE_05225	hypothetical protein	0.98	0.107	0.001	0.02	2.531
1759	AQS75780.1_1011	XPE_05195	ribosome-recycling factor	0.98	0.099	0.001	0.1	9.88
1761	AQS75778.1_1009	XPE_05185	GGDEF domain-containing protein	0.98	0.188	0.001	0.01	1.602
1763	AQS75776.1_1007	XPE_05175	30S ribosomal protein S2	1	0.117	0.001	0.012	1.978
1766	AQS75774.1_1005	XPE_05165	hypothetical protein	1	0.143	0.001	0.02	3.687
1769	AQS75771.1_1002	XPE_05150	pilus assembly protein	1	0.115	0.001	0.334	62.541
1777	AQS75764.1_994	XPE_05110	hypothetical protein	1
1780	AQS78633.1_991	XPE_05095	bacterioferritin	1
1781	AQS75761.1_990	XPE_05090	thiopurine S-methyltransferase	1
1782	AQS75760.1_989	XPE_05085	DNA topoisomerase IV subunit A	1	0.097	0.001	0.097	8.831
1784	AQS78632.1_987	XPE_05075	MarR family transcriptional regulator	1
1788	AQS75755.1_983	XPE_05055	hypothetical protein	1
1789	AQS78631.1_982	XPE_05050	hypothetical protein	1
1794	AQS75751.1_977	XPE_05020	hypothetical protein	1
1796	AQS75749.1_975	XPE_05010	DUF3298 domain-containing protein	1	0.099	0.001	0.1	9.831
1797	AQS75748.1_974	XPE_05005	MarR family transcriptional regulator	1
1799	AQS75746.1_972	XPE_04995	glutathione peroxidase	1
1801	AQS75744.1_970	XPE_04985	ABC transporter ATP-binding protein	1
1827	AQS75719.1_941	XPE_04840	short-chain dehydrogenase	1	0.099	0.001	0.1	9.851
1828	AQS75718.1_940	XPE_04835	RND transporter	1	0.098	0.001	0.1	9.722
1829	AQS75717.1_939	XPE_04830	GGDEF domain-containing protein	1
1830	AQS75716.1_938	XPE_04825	hypothetical protein	1
1837	AQS75712.1_931	XPE_04785	SsrA-binding protein	1
1838	AQS75711.1_930	XPE_04780	ubiquinone-binding protein	1
1844	AQS75705.1_924	XPE_04750	nucleotide exchange factor GrpE	1
1862	AQS75688.1_906	XPE_04660	hypothetical protein	1	0.1	0.001	0.1	10
1866	AQS75685.1_903	XPE_04645	hypothetical protein	1	0.1	0.001	0.1	10
1867	AQS75684.1_902	XPE_04640	class II fumarate hydratase aspA	1	0.1	0.001	0.1	10
1869	AQS75683.1_901	XPE_04635	hypothetical protein	1
1871	AQS75682.1_899	XPE_04625	hypothetical protein	1
1872	AQS75681.1_898	XPE_04620	ABC transporter permease	1	0.098	0.001	0.1	9.806
1875	AQS75679.1_896	XPE_04610	GntR family transcriptional regulator	1
1876	AQS75678.1_895	XPE_04605	hypothetical protein	1
1877	AQS75677.1_894	XPE_04600	glutathione peroxidase	1
1880	AQS75675.1_891	XPE_04585	protein SlyX	1
1881	AQS75674.1_890	XPE_04580	nucleoprotein/polynucleotide-associated enzyme	1
1882	AQS75673.1_889	XPE_04575	hypothetical protein	1
1884	AQS75671.1_886	XPE_04560	carbohydrate kinase	0.98	0.13	0.001	0.069	6.664
1885	AQS75670.1_885	XPE_04555	AGE family epimerase/isomerase	0.98	0.12	0.001	0.033	4.093
1888	AQS75668.1_883	XPE_04545	5-methyltetrahydrofolate--homocysteine methyltransferase	1	0.098	0.001	0.1	9.786
1894	AQS75665.1_875	XPE_04500	aldehyde-activating protein	1
1895	AQS75664.1_874	XPE_04495	23S rRNA (guanosine(2251)-2&apos;-O)-methyltransferase RlmB	1
1900	AQS75659.1_869	XPE_04470	phosphate transport system regulatory protein PhoU	1	0.1	0.001	0.1	10
1907	AQS75652.1_862	XPE_04435	hypothetical protein	1	0.1	0.001	0.1	10
1908	AQS75651.1_861	XPE_04430	carbonate dehydratase	1
1914	AQS75646.1_856	XPE_04405	peptidylprolyl isomerase	0.98	0.099	0.001	0.1	9.856
1917	AQS75644.1_853	XPE_04390	hypothetical protein	1
1918	AQS75643.1_852	XPE_04385	N-acetylmuramoyl-L-alanine amidase	1
1924	AQS75637.1_845	XPE_04350	NAD(+) kinase	1	0.097	0.001	0.093	8.363
1925	AQS75636.1_844	XPE_04345	5&apos;-nucleotidase	1
1926	AQS75635.1_843	XPE_04340	hypothetical protein	1
1927	AQS75634.1_842	XPE_04335	oxidoreductase	1
1929	AQS75632.1_840	XPE_04325	exodeoxyribonuclease I	1	0.098	0.001	0.1	9.739
1931	AQS75630.1_838	XPE_04310	kynureninase	1	0.098	0.001	0.1	9.764
1938	AQS75624.1_831	XPE_04275	hypothetical protein	1
1943	AQS75622.1_826	XPE_04250	DNA-binding response regulator	1	0.104	0.001	0.012	1.135
1949	AQS75615.1_819	XPE_04215	Fe-S cluster assembly protein HesB	1
1960	AQS75606.1_809	XPE_04165	hypothetical protein	1	0.098	0.001	0.1	9.782
1962	AQS75605.1_807	XPE_04150	DNA gyrase subunit A	1	0.322	0.002	0.015	2.461
1965				1	0.098	0	0.267	70.5
1973	AQS75598.1_796	XPE_04095	poly(hydroxyalcanoate) granule associated protein	1	0.1	0.001	0.1	10
1979	AQS75592.1_790	XPE_04065	chorismate mutase	1
1994	AQS75579.1_774	XPE_03980	C-type cytochrome biogenesis protein	1	0.099	0.001	0.1	9.855
1995	AQS75578.1_773	XPE_03975	cytochrome C biogenesis protein	1
1999	AQS75574.1_769	XPE_03955	heme exporter protein CcmD	1
2002	AQS75571.1_766	XPE_03940	hypothetical protein	0.98	0.097	0.001	0.099	9.584
2010	AQS78603.1_760	XPE_03910	cytochrome-c oxidase	1	0.1	0.001	0.1	10
2011	AQS75565.1_759	XPE_03905	dTDP-6-deoxy-3, 4-keto-hexulose isomerase	1
2012	AQS75564.1_758	XPE_03900	sugar O-acyltransferase	1
2016	AQS75560.1_754	XPE_03880	O-antigen translocase	1
2017	AQS75559.1_753	XPE_03875	glycosyl transferase	1
2018	AQS75558.1_752	XPE_03870	hypothetical protein	1
2019	AQS75557.1_751	XPE_03865	chain-length determining protein	1	0.099	0.001	0.1	9.831
2023	AQS75553.1_747	XPE_03845	glycosyl transferase	1
2024	AQS75552.1_746	XPE_03840	hexosyltransferase	1
2032	AQS75545.1_739	XPE_03800	general stress protein	0.98	0.154	0.001	0.02	2.197
2040	AQS75539.1_731	XPE_03760	DNA topoisomerase IV subunit B	1
2041	AQS75538.1_730	XPE_03755	hypothetical protein	1
2049	AQS75532.1_723	XPE_03720	2-C-methyl-D-erythritol 2,4-cyclodiphosphate synthase	1
2052	AQS75529.1_720	XPE_03705	5&apos;/3&apos;-nucleotidase SurE	1
2057	AQS75524.1_715	XPE_03680	RNA-binding protein	1
2058	AQS75523.1_714	XPE_03675	ribosomal RNA large subunit methyltransferase E	1	0.099	0.001	0.1	9.868
2062	AQS75519.1_710	XPE_03655	RNA-binding protein Hfq	1
2065	AQS78599.1_707	XPE_03640	2-polyprenylphenol 6-hydroxylase	1	0.101	0.001	0.375	52.373
2066	AQS75516.1_706	XPE_03635	repressor LexA	1
2067	AQS75515.1_705	XPE_03630	DNA recombination/repair protein RecA	1
2068	AQS75514.1_704	XPE_03625	hypothetical protein	1
2069	AQS75513.1_703	XPE_03620	regulatory protein RecX	1
2071	AQS75511.1_701	XPE_03610	carbon storage regulator	1
2073	AQS75509.1_698	XPE_03590	quercetin 2,3-dioxygenase	1
2074	AQS75508.1_697	XPE_03585	LysR family transcriptional regulator	1	0.1	0.001	0.1	10
2076	AQS75506.1_695	XPE_03565	hypothetical protein	1	0.099	0.001	0.097	9.324
2077	AQS78598.1_694	XPE_03560	bifunctional hydroxymethylpyrimidine kinase/phosphomethylpyrimidine kinase	1	0.103	0.001	0.03	4.191
2081	AQS75502.1_690	XPE_03540	peroxiredoxin	1
2082	AQS75501.1_689	XPE_03535	hypothetical protein	1	0.1	0.001	0.1	10
2083	AQS75500.1_688	XPE_03530	transcriptional regulator	1
2084	AQS78597.1_687	XPE_03525	4-hydroxy-tetrahydrodipicolinate synthase	1
2086	AQS75498.1_685	XPE_03515	ferredoxin	1
2099	AQS75486.1_671	XPE_03445	xylulokinase	1
2103	AQS75482.1_667	XPE_03425	hypothetical protein	1
2105	AQS75480.1_665	XPE_03415	GTP cyclohydrolase FolE2	1
2113	657	XPE_03370	hypothetical protein	1
2124	AQS75462.1_645	XPE_03310	phosphatase PAP2 family protein	1	0.098	0.001	0.095	9.249
2126	AQS75460.1_643	XPE_03300	aspartate/glutamate racemase	1	0.199	0.001	0.028	7.361
2127	AQS75459.1_642	XPE_03295	EamA family transporter	1	0.105	0.001	0.015	2.876
2128	AQS75458.1_641	XPE_03290	UDP-N-acetylenolpyruvoylglucosamine reductase	1	0.103	0.001	0.007	1.188
2130	AQS75457.1_640	XPE_03285	dihydroorotate dehydrogenase (quinone)	1	0.102	0.001	0.01	2.012
2131	AQS75456.1_639	XPE_03280	SAM-dependent methyltransferase	1	0.104	0.001	0.013	2.231
2132	AQS75455.1_638	XPE_03275	hypothetical protein	1
2134	AQS78595.1_635	XPE_03255	CPBP family intramembrane metalloprotease	1
2135	AQS75453.1_634	XPE_03250	glyoxalase/bleomycin resistance/dioxygenase family protein	1
2136	AQS75452.1_633	XPE_03245	AraC family transcriptional regulator	1
2144	AQS75446.1_625	XPE_03205	tryptophan-rich sensory protein	1	0.099	0.001	0.1	9.891
2150	AQS75443.1_620	XPE_03180	hypothetical protein	1
2157	AQS75436.1_613	XPE_03145	bifunctional imidazole glycerol-phosphate dehydratase/histidinol phosphatase	1	0.098	0.001	0.099	9.703
2158	AQS75435.1_612	XPE_03140	imidazole glycerol phosphate synthase subunit HisH	1
2160	AQS75433.1_610	XPE_03130	imidazole glycerol phosphate synthase cyclase subunit	1
2161	AQS75432.1_609	XPE_03125	bifunctional phosphoribosyl-AMP cyclohydrolase/phosphoribosyl-ATP diphosphatase	1
2162	AQS75431.1_608	XPE_03120	calcineurin phosphoesterase	1	0.097	0.001	0.1	9.718
2166	AQS75427.1_604	XPE_03100	methylthioribulose-1-phosphate dehydratase	1
2167	AQS75426.1_603	XPE_03095	amino acid permease	1	0.095	0.001	0.1	9.495
2170	AQS75424.1_600	XPE_03080	D-3-phosphoglycerate dehydrogenase	1	0.098	0.001	0.1	9.769
2172	AQS75422.1_598	XPE_03070	hypothetical protein	1
2180	AQS75414.1_590	XPE_03030	ferrous iron transport protein A	1
2182	AQS75412.1_588	XPE_03020	hypothetical protein	1
2183	AQS75411.1_587	XPE_03015	hypothetical protein	1
2184	AQS75410.1_586	XPE_03010	2-aminoadipate aminotransferase	1
2185	AQS75409.1_585	XPE_03005	MOSC domain-containing protein	1
2190	AQS75403.1_579	XPE_02975	transcription elongation factor GreA	1	0.2	0.001	0.41	121.834
2192	AQS75401.1_577	XPE_02965	single-stranded-DNA-specific exonuclease RecJ	1	0.361	0.001	0.397	115.981
2197	AQS75396.1_572	XPE_02940	two-component system response regulator	1
2200	AQS75393.1_569	XPE_02925	enoyl-CoA hydratase	0.98	0.099	0.001	0.1	9.828
2201	AQS75392.1_568	XPE_02920	long-chain fatty acid--CoA ligase	1	0.095	0.001	0.1	9.425
2202	AQS75391.1_567	XPE_02915	hypothetical protein	1
2208	AQS78590.1_561	XPE_02885	bifunctional diguanylate cyclase/phosphodiesterase	0.98	0.184	0.001	0.029	4.905
2209	AQS75386.1_560	XPE_02880	chemotaxis response regulator protein-glutamate methylesterase	1
2210	AQS75385.1_559	XPE_02875	chemoreceptor glutamine deamidase CheD	1
2211	AQS75384.1_558	XPE_02870	chemotaxis protein CheR	1	0.109	0.001	0.35	65.734
2213	AQS75382.1_556	XPE_02860	hypothetical protein	0.98	0.099	0.001	0.1	9.911
2215	AQS75381.1_555	XPE_02855	chemotaxis protein CheW	0.98	0.099	0.001	0.1	9.894
2232	AQS75367.1_535	XPE_02755	chemotaxis protein CheA	1	0.094	0	0.358	104.568
2237	AQS75363.1_530	XPE_02730	flagellar motor protein MotD	0.98	0.172	0.001	0.01	1.282
2238	AQS75362.1_529	XPE_02725	flagellar motor protein MotC	0.98	0.102	0.001	0.013	2.246
2311	AQS75305.1_463	XPE_02395	flagellar rod assembly protein/muramidase FlgJ	0.98	0.17	0.001	0.047	8.055
2319	AQS75299.1_456	XPE_02360	flagellar basal body rod modification protein	1
2328	AQS78578.1_447	XPE_02315	DNA-binding protein	1	0.1	0.001	0.1	10
2330	AQS75291.1_445	XPE_02305	hypothetical protein	1
2331	AQS75290.1_444	XPE_02300	hypothetical protein	1
2335	AQS75286.1_440	XPE_02280	NUDIX hydrolase	1
2336	AQS75285.1_439	XPE_02275	ATP-dependent Clp protease adaptor ClpS	1
2338	AQS75283.1_437	XPE_02265	translation initiation factor IF-1	1
2340	AQS75282.1_435	XPE_02255	cinnamyl alcohol dehydrogenase	1	0.098	0.001	0.1	9.773
2345	AQS78575.1_430	XPE_02230	outer-membrane lipoprotein carrier protein	1
2347	AQS75276.1_427	XPE_02215	recombination factor protein RarA	1
2348	AQS75275.1_426	XPE_02210	camphor resistance protein CrcB	1
2349	AQS75274.1_425	XPE_02205	acetyl-CoA acetyltransferase	1
2357	AQS75268.1_418	XPE_02170	hypothetical protein	1
2358	AQS75267.1_417	XPE_02165	outer membrane protein assembly factor BamB	0.98	0.097	0.001	0.099	9.623
2359	AQS75266.1_416	XPE_02160	ribosome biogenesis GTPase Der	0.98	0.098	0.001	0.087	7.958
2361	AQS78573.1_414	XPE_02150	molybdopterin biosynthesis protein MoeB	1
2364	AQS75264.1_411	XPE_02135	hypothetical protein	1
2365	AQS75262.1_409	XPE_02125	hypothetical protein	1
2368	AQS78571.1_406	XPE_02110	outer membrane or secreted lipoprotein	0.98	0.098	0.001	0.1	9.766
2369	AQS75259.1_405	XPE_02105	exodeoxyribonuclease III	0.98	0.185	0.001	0.02	6.668
2370	AQS75258.1_404	XPE_02100	hypothetical protein	0.98	0.1	0.001	0.098	9.738
2371	AQS75257.1_403	XPE_02095	molybdopterin molybdenumtransferase MoeA	0.98	0.122	0	0.009	2.359
2372	AQS75256.1_402	XPE_02090	molybdenum cofactor guanylyltransferase	0.98	0.199	0.002	0.092	9.429
2373	AQS75255.1_401	XPE_02085	hypothetical protein	0.96	0.099	0.001	0.1	9.828
2381	AQS78568.1_394	XPE_02050	MFS transporter	1	0.094	0.001	0.099	9.339
2383	AQS75248.1_392	XPE_02040	nitrite reductase (NAD(P)H) small subunit	1
2385	AQS75247.1_390	XPE_02030	uroporphyrinogen-III C-methyltransferase	1	0.1	0.001	0.1	10
2387	AQS75245.1_387	XPE_02015	YciE/YciF family protein	1	0.1	0.001	0.1	10
2395	AQS78567.1_381	XPE_01985	two-component sensor histidine kinase	1	0.097	0.001	0.099	9.579
2400	AQS75235.1_375	XPE_01955	hypothetical protein	1
2402	373	XPE_01945	DNA-binding response regulator	1	0.099	0.001	0.1	9.872
2407	AQS75230.1_368	XPE_01920	hypothetical protein	1	0.134	0.001	0.016	2.516
2409	AQS78566.1_364	XPE_01900	type VI secretion system-associated protein	0.98	0.12	0.001	0.014	2.222
2411	AQS75226.1_362	XPE_01890	hypothetical protein	0.98	0.128	0.002	0.023	1.951
2413	AQS75224.1_360	XPE_01880	type VI secretion system lysozyme	1	0.099	0.001	0.1	9.89
2430	AQS75211.1_346	XPE_01810	type VI secretion-associated protein	1	0.103	0.001	0.042	7.16
2434	AQS75208.1_343	XPE_01795	hypothetical protein	1	0.131	0.001	0.014	1.437
2435	AQS78564.1_342	XPE_01785	type VI secretion system protein ImpA	1	0.106	0.001	0.029	3.255
2441	AQS75203.1_336	XPE_01755	oxidoreductase	1	0.115	0.001	0.077	7.156
2443	AQS75201.1_334	XPE_01745	helix-turn-helix transcriptional regulator	1	0.106	0.001	0.01	1.175
2446	AQS75198.1_331	XPE_01730	hypothetical protein	1
2476	AQS75174.1_301	XPE_01580	4a-hydroxytetrahydrobiopterin dehydratase	1
2477	AQS75173.1_300	XPE_01575	energy transducer TonB	1
2484	AQS75168.1_295	XPE_01550	DNA-binding response regulator sirA "	1
2485	AQS75167.1_294	XPE_01545	sulfurtransferase	1
2486	AQS75166.1_293	XPE_01540	hypothetical protein	1
2487	AQS78557.1_292	XPE_01535	peptidylprolyl isomerase	1
2488	AQS75165.1_291	XPE_01530	NAD(FAD)-utilizing dehydrogenase	1	0.092	0.001	0.099	9.121
2498	AQS75156.1_282	XPE_01465	biopolymer transporter ExbD	1
2503	AQS78555.1_278	XPE_01445	lipoprotein releasing system ATP-binding protein	0.98	0.098	0.001	0.099	9.636
2505	AQS75153.1_277	XPE_01440	ABC transporter permease	0.98	0.126	0.001	0.012	2.367
2506	AQS75152.1_276	XPE_01435	hypothetical protein	0.98	0.138	0.002	0.022	1.803
2507	AQS75151.1_275	XPE_01430	succinate dehydrogenase assembly factor 2 family protein	0.98	0.108	0.001	0.021	1.54
2510	AQS75148.1_272	XPE_01415	succinate dehydrogenase flavoprotein subunit	1	0.109	0	0.008	2.167
2511	AQS75147.1_271	XPE_01410	succinate dehydrogenase hydrophobic membrane anchor protein	1	0.102	0.001	0.013	1.713
2512	AQS75146.1_270	XPE_01405	succinate dehydrogenase cytochrome b556 subunit	1	0.105	0.001	0.012	1.804
2514	AQS75144.1_267	XPE_01390	sn-glycerol-3-phosphate ABC transporter ATP-binding protein UgpC	1	0.198	0.001	0.012	3.709
2525	AQS78553.1_258	XPE_01345	efflux transporter periplasmic adaptor subunit	1	0.1	0.001	0.1	10
2528	AQS75134.1_255	XPE_01310	hypothetical protein	1
2529	AQS78551.1_254	XPE_01300	response regulator	1
2532	AQS75131.1_251	XPE_01285	hypothetical protein	1
2535	AQS75128.1_248	XPE_01270	stress-responsive transcriptional regulator	1	0.099	0.001	0.098	9.617
2536	AQS75127.1_247	XPE_01265	class III poly(R)-hydroxyalkanoic acid synthase subunit PhaC	1	0.194	0.002	0.104	10.625
2550	AQS75115.1_233	XPE_01195	xapx domain-containing protein	1
2551	AQS75114.1_232	XPE_01190	xapx domain-containing protein	1
2555	AQS75110.1_228	XPE_01170	hydrolase	1
2558	AQS75108.1_225	XPE_01155	DNA-binding response regulator	1	0.193	0.001	0.013	2.252
2559	AQS75107.1_224	XPE_01150	HAMP domain-containing protein	0.98	0.122	0.002	0.034	2.441
2561	AQS75105.1_222	XPE_01140	LysR family transcriptional regulator	1
2563	AQS75103.1_220	XPE_01130	AraC family transcriptional regulator	1
2564	AQS75102.1_219	XPE_01125	cytochrome P450	1	0.1	0.001	0.1	10
2566	AQS75100.1_217	XPE_01115	pyridine nucleotide-disulfide oxidoreductase	1
2571	213	XPE_01095	aryl-alcohol dehydrogenase	1
2573	AQS75096.1_212	XPE_01090	LysR family transcriptional regulator	1
2574	AQS78547.1_211	XPE_01085	hypothetical protein	1
2575	AQS75095.1_210	XPE_01080	short-chain dehydrogenase	1
2576	AQS75094.1_209	XPE_01075	3-methyladenine DNA glycosylase	1
2577	AQS75093.1_208	XPE_01070	Zn-dependent oxidoreductase	1
2578	AQS75092.1_207	XPE_01065	GMP synthetase	1	0.09	0.001	0.088	7.308
2579	AQS75091.1_206	XPE_01060	IMP dehydrogenase	1	0.198	0.001	0.009	3.349
2581	AQS75089.1_204	XPE_01050	deoxycytidine triphosphate deaminase	1
2584	AQS75087.1_202	XPE_01040	UTP--glucose-1-phosphate uridylyltransferase	1
2585	AQS78546.1_201	XPE_01035	polysaccharide biosynthesis protein	1
2586	AQS75086.1_200	XPE_01030	lipopolysaccharide biosynthesis protein	1
2587	AQS75085.1_199	XPE_01025	lipopolysaccharide assembly protein LapB	1
2588	AQS75084.1_198	XPE_01020	hypothetical protein	1
2589	AQS75083.1_197	XPE_01015	integration host factor subunit beta	1
2590	AQS75082.1_196	XPE_01010	30S ribosomal protein S1	1	0.097	0.001	0.1	9.704
2592	AQS75080.1_194	XPE_01000	50S ribosomal protein L36	1
2593	AQS75079.1_193	XPE_00995	hypothetical protein	1
2594	AQS75078.1_192	XPE_00990	agmatine deiminase	1	0.098	0.001	0.1	9.801
2598	AQS75075.1_189	XPE_00975	conjugal transfer protein TraB	1
2599	AQS78545.1_188	XPE_00970	endonuclease	1
2602	AQS75073.1_186	XPE_00960	sugar ABC transporter permease	1
2603	AQS75072.1_185	XPE_00955	sugar ABC transporter permease	1	0.097	0.001	0.1	9.655
2615	AQS75063.1_175	XPE_00905	hypothetical protein	1	0.099	0.001	0.1	9.849
2618	AQS75060.1_172	XPE_00890	aminotransferase	1
2619	AQS75059.1_171	XPE_00885	cytochrome c biogenesis ATP-binding export protein CcmA	1
2620	AQS75058.1_170	XPE_00880	heme exporter protein CcmB	1
2621	AQS75057.1_169	XPE_00875	heme ABC transporter permease	1
2622	AQS75056.1_168	XPE_00870	heme exporter protein CcmD	1
2625	AQS75053.1_165	XPE_00855	thiol:disulfide interchange protein	1	0.099	0.001	0.1	9.872
2633	AQS75046.1_158	XPE_00820	cytochrome d terminal oxidase subunit 1	1	0.198	0.001	0.021	5.574
2643	AQS75037.1_148	XPE_00765	N-acetyl-gamma-glutamyl-phosphate reductase	0.98	0.098	0.001	0.1	9.813
2645	AQS75036.1_146	XPE_00755	acetylglutamate kinase	0.98	0.098	0.001	0.099	9.653
2647	AQS75034.1_144	XPE_00745	N-acetyltransferase	0.98	0.099	0.001	0.1	9.898
2650	AQS75032.1_141	XPE_00730	hypothetical protein	1
2652	AQS75030.1_139	XPE_00720	Fe-S cluster assembly protein SufE	1
2655	AQS75027.1_136	XPE_00705	membrane protein insertion efficiency factor YidD	1
2659	AQS75023.1_131	XPE_00680	ethanolamine permease	0.98	0.199	0.001	0.014	4.639
2660	AQS75022.1_130	XPE_00675	ethanolamine ammonia lyase large subunit	0.98	0.09	0.001	0.091	7.63
2662	AQS75020.1_128	XPE_00665	hypothetical protein	0.98	0.107	0.001	0.017	2.262
2663	AQS75019.1_127	XPE_00660	MBL fold metallo-hydrolase	0.98	0.134	0.001	0.013	3.049
2664	AQS78540.1_126	XPE_00655	general stress protein	0.98	0.099	0.001	0.1	9.77
2665	AQS75018.1_124	XPE_00645	acyl-CoA thioesterase	0.98	0.093	0.001	0.093	8.46
2693	AQS74994.1_97	XPE_00510	beta-ketoacyl-ACP reductase	1	0.101	0.001	0.368	64.858
2704	AQS74987.1_88	XPE_00460	exodeoxyribonuclease VII large subunit	0.98	0.108	0	0.009	2.057
2705	AQS74986.1_87	XPE_00455	virulence factor	1	0.097	0	0.388	88.173
2710	AQS74982.1_81	XPE_00420	DUF3606 domain-containing protein	0.98	0.1	0.001	0.1	9.942
2712	79	XPE_00405	hypothetical protein	0.98	0.106	0.001	0.022	2.607
2714	AQS74979.1_77	XPE_00395	chemotaxis protein CheW	0.98	0.101	0.001	0.309	42.859
2720	AQS74973.1_71	XPE_00360	stringent starvation protein B	1	0.1	0.001	0.1	10
2721	AQS74972.1_70	XPE_00355	stringent starvation protein A	1
2743	AQS74952.1_47	XPE_00235	polyamine ABC transporter substrate-binding protein	0.98	0.098	0.001	0.1	9.788
2746	AQS78531.1_44	XPE_00220	gamma-glutamyl-gamma-aminobutyrate hydrolase	0.98	0.159	0.001	0.011	1.348
2750	AQS74946.1_40	XPE_00200	bacteriohemerythrin	0.98	0.099	0.001	0.1	9.898
2754	AQS74942.1_36	XPE_00180	sulfurtransferase FdhD	1
2757	AQS74940.1_32	XPE_00160	plasmid replication/partition related protein	1
2765	AQS74934.1_26	XPE_00130	TetR family transcriptional regulator	1	0.1	0.001	0.1	10
2776	AQS74926.1_16	XPE_00080	hypothetical protein	1
2777				1
2781	AQS74923.1_12	XPE_00060	hypothetical protein	1	0.099	0.001	0.1	9.883
2797	AQS78525.1_4253	XPE_21740	cellulase	0.98	0.196	0.001	0.027	3.957
2802	AQS78522.1_4248	XPE_21715	phosphopantetheine adenylyltransferase	1
2803	AQS78521.1_4247	XPE_21710	16S rRNA (guanine(966)-N(2))-methyltransferase RsmD	1	0.099	0.001	0.1	9.86
2804	AQS78520.1_4246	XPE_21705	molecular chaperone HtpG	0.98	0.199	0.001	0.036	5.396
2809	AQS78515.1_4241	XPE_21680	glycosyl hydrolase family 43	1
2814	AQS78510.1_4235	XPE_21650	hypothetical protein	1
2834	AQS78497.1_4218	XPE_21565	Fe(2+)-trafficking protein	1
2840	AQS78490.1_4211	XPE_21525	hypothetical protein	1
2851	AQS78481.1_4201	XPE_21475	ketoacyl-ACP synthase III	1
2852	AQS78480.1_4200	XPE_21470	TraB/GumN family protein	1
2853	AQS78479.1_4199	XPE_21465	hypothetical protein	1
2855	AQS78478.1_4197	XPE_21455	polysaccharide biosynthesis protein GumL	1
2856	AQS78477.1_4196	XPE_21450	UDP-glucuronate--glycolipid 2-beta-glucuronosyltransferase	1
2864	AQS78470.1_4189	XPE_21415	undecaprenyl-phosphate glucose phosphotransferase	1
2865	AQS78985.1_4188	XPE_21410	polysaccharide biosynthesis protein GumC	1
2866	AQS78984.1_4187	XPE_21405	polysaccharide biosynthesis protein GumB	1
2867	AQS78469.1_4186	XPE_21395	MerR family transcriptional regulator	1
2868	AQS78468.1_4185	XPE_21390	integration host factor subunit alpha	1
2870	AQS78466.1_4183	XPE_21380	phenylalanine--tRNA ligase subunit alpha	1
2871	AQS78465.1_4182	XPE_21375	50S ribosomal protein L20	1
2873	AQS78463.1_4180	XPE_21365	translation initiation factor IF-3	1
2876	AQS78460.1_4177	XPE_21350	cyclomaltodextrin glucanotransferase	1	0.102	0.002	0.045	2.654
2877	AQS78459.1_4176	XPE_21345	MFS transporter	1	0.098	0.001	0.1	9.732
2878	AQS78458.1_4175	XPE_21340	Six-hairpin glycosidase-like protein	1
2882	AQS78455.1_4171	XPE_21320	alpha-glucosidase	1
2886	AQS78452.1_4167	XPE_21300	carboxypeptidase	1	0.294	0.002	0.073	8.879
2887	AQS78451.1_4166	XPE_21295	hypothetical protein	1
2895	AQS78445.1_4158	XPE_21255	hypothetical protein	1
2896	AQS78444.1_4157	XPE_21250	hypothetical protein	1
2897	AQS78443.1_4156	XPE_21245	hypothetical protein	1
2898	AQS78982.1_4155	XPE_21240	P-type DNA transfer ATPase VirB11	1
2900	AQS78441.1_4153	XPE_21230	type IV secretion system protein VirB9	1
2901	AQS78440.1_4152	XPE_21225	conjugative transfer protein	1
2902	AQS78439.1_4151	XPE_21220	hypothetical protein	1
2903	AQS78438.1_4150	XPE_21215	type IV secretion system protein VirD4	1	1.068	0.004	0.188	56.903
2904	AQS78437.1_4149	XPE_21210	hypothetical protein	1
2905	AQS78435.1_4147	XPE_21195	excinuclease ABC subunit B	0.98	0.199	0.001	0.014	5.272
2906	AQS78434.1_4146	XPE_21190	prepilin-type N-terminal cleavage/methylation domain-containing protein	1
2907	AQS78981.1_4145	XPE_21180	pilus assembly protein PilE	1
2910	AQS78980.1_4140	XPE_21155	prepilin	1
2912	AQS78428.1_4138	XPE_21145	LOG family protein	1
2914	AQS78426.1_4136	XPE_21135	hypothetical protein	1
2916	AQS78424.1_4134	XPE_21125	monothiol glutaredoxin Grx4 family	1	0.1	0.001	0.1	10
2920	AQS78420.1_4130	XPE_21105	hypothetical protein	1
2922	AQS78418.1_4128	XPE_21095	hypothetical protein	1
2924	AQS78416.1_4126	XPE_21085	30S ribosomal protein S15	1
2926	AQS78414.1_4124	XPE_21075	ribosome-binding factor A	1
2931	AQS78410.1_4120	XPE_21050	NADH-quinone oxidoreductase subunit N	1
2935	AQS78979.1_4116	XPE_21030	NADH:ubiquinone oxidoreductase subunit J	1
2936	AQS78406.1_4115	XPE_21025	NADH-quinone oxidoreductase subunit I	1
2937	AQS78405.1_4114	XPE_21020	NADH-quinone oxidoreductase subunit H	1	0.098	0.001	0.1	9.791
2938	AQS78404.1_4113	XPE_21015	NADH-quinone oxidoreductase subunit G	1	0.097	0.001	0.1	9.631
2942	AQS78400.1_4109	XPE_20995	NADH-quinone oxidoreductase subunit C	1	0.165	0.001	0.011	2.547
2943	AQS78399.1_4108	XPE_20990	NADH-quinone oxidoreductase subunit B	1
2944	AQS78398.1_4107	XPE_20985	NADH-quinone oxidoreductase subunit A	1
2946	AQS78396.1_4105	XPE_20970	triose-phosphate isomerase	1	0.099	0.001	0.1	9.847
2947	AQS78395.1_4104	XPE_20965	dehydrogenase	1	0.099	0.001	0.1	9.836
2950	AQS78392.1_4101	XPE_20950	GGDEF domain-containing protein	1
2964	AQS78378.1_4087	XPE_20880	D-glycerate dehydrogenase	1	0.183	0.001	0.343	50.297
2988	AQS78361.1_4063	XPE_20760	peptidase	1	0.111	0	0.316	108.671
3009	AQS78970.1_4042	XPE_20655	hypothetical protein	1
3013	AQS78969.1_4038	XPE_20635	hypothetical protein	1	0.15	0.001	0.065	6.71
3019	AQS78337.1_4033	XPE_20610	energy transducer TonB	1
3020	AQS78336.1_4032	XPE_20605	23S rRNA (pseudouridine(1915)-N(3))-methyltransferase RlmH	1	0.099	0.001	0.1	9.895
3026	AQS78330.1_4026	XPE_20575	leucine--tRNA ligase	1	0.1	0.001	0.1	10
3028	AQS78328.1_4024	XPE_20565	co-chaperone YbbN	0.98	0.165	0.001	0.012	2.258
3029	AQS78327.1_4023	XPE_20560	DUF4442 domain-containing protein	0.98	0.103	0.001	0.02	2.894
3031	AQS78326.1_4020	XPE_20545	hypothetical protein	0.98	0.13	0.001	0.014	2.543
3033	AQS78324.1_4018	XPE_20535	DUF378 domain-containing protein	0.98	0.103	0.001	0.021	2.155
3034	AQS78967.1_4017	XPE_20530	peptidyl-prolyl cis-trans isomerase	0.98	0.108	0.001	0.011	2.375
3055	AQS78304.1_3995	XPE_20420	EamA family transporter	0.98	0.106	0.001	0.082	7.925
3056	AQS78303.1_3994	XPE_20415	sensor domain-containing diguanylate cyclase	1	0.098	0.001	0.1	9.784
3061	AQS78962.1_3989	XPE_20390	hypothetical protein	1
3064	AQS78299.1_3986	XPE_20375	hypothetical protein	1
3073	AQS78290.1_3977	XPE_20325	hypothetical protein	1	0.1	0.001	0.1	10
3079	AQS78287.1_3974	XPE_20310	peptidase S8	1	0.1	0	0.346	98.756
3080	AQS78286.1_3973	XPE_20305	hypothetical protein	1	0.126	0.001	0.083	8.189
3082	AQS78284.1_3971	XPE_20295	hypothetical protein	1	0.099	0.001	0.097	9.222
3086	AQS78281.1_3968	XPE_20280	LysR family transcriptional regulator	1	0.098	0.001	0.1	9.819
3103	AQS78267.1_3951	XPE_20195	peptidase C1	1	0.103	0.001	0.087	8.074
3104	AQS78266.1_3950	XPE_20190	two-component sensor histidine kinase	0.98	0.084	0	0.423	91.591
3116	AQS78257.1_3937	XPE_20125	phospholipase D family protein	1
3118	AQS78255.1_3935	XPE_20115	hypothetical protein	1
3120	AQS78253.1_3933	XPE_20105	endonuclease V	0.98	0.1	0.001	0.098	9.726
3121	AQS78252.1_3932	XPE_20100	hypothetical protein	0.98	0.109	0.001	0.024	3.259
3122	AQS78250.1_3930	XPE_20090	hypothetical protein	0.98	0.102	0.001	0.008	1.543
3125	AQS78247.1_3927	XPE_20075	hypothetical protein	0.98	0.124	0.001	0.028	6.138
3132	AQS78242.1_3919	XPE_20035	hypothetical protein	1
3138	AQS78238.1_3915	XPE_20015	molybdopterin dehydrogenase	1	0.104	0.001	0.02	2.258
3140	AQS78236.1_3913	XPE_20005	alcohol dehydrogenase	1	0.199	0.001	0.018	3.971
3149	AQS78226.1_3902	XPE_19950	phenazine biosynthesis protein PhzF family	1	0.101	0.001	0.392	74.543
3153	AQS78223.1_3899	XPE_19935	aspartate carbamoyltransferase	1
3155	AQS78220.1_3895	XPE_19915	DNA-3-methyladenine glycosylase	1
3158	AQS78217.1_3891	XPE_19895	twitching motility protein PilT	1
3164	AQS78212.1_3885	XPE_19865	DUF3861 domain-containing protein	1
3166	AQS78211.1_3883	XPE_19855	DUF1439 domain-containing protein	1
3167	AQS78210.1_3882	XPE_19850	protease	1
3168	AQS78209.1_3881	XPE_19845	SET domain-containing protein-lysine N-methyltransferase	1	0.099	0.001	0.1	9.897
3169	AQS78208.1_3880	XPE_19840	transcriptional regulator	1
3172	AQS78205.1_3877	XPE_19825	Fe-S cluster assembly protein SufD	1
3173	AQS78204.1_3876	XPE_19820	cysteine sulfinate desulfinase	1
3178	AQS78199.1_3871	XPE_19795	hypothetical protein	1
3180	AQS78197.1_3869	XPE_19785	hypothetical protein	1
3181	AQS78196.1_3868	XPE_19780	ABC transporter permease	0.98	0.195	0.002	0.072	8.124
3186	AQS78947.1_3863	XPE_19755	competence protein ComEA	1	0.101	0.001	0.097	9.771
3187	AQS78192.1_3862	XPE_19750	peptidase M20	1	0.098	0.001	0.1	9.731
3188	AQS78191.1_3861	XPE_19745	hypothetical protein	1
3189	AQS78190.1_3860	XPE_19740	aminoglycoside phosphotransferase	0.98	0.097	0.001	0.1	9.614
3190	AQS78189.1_3859	XPE_19735	mannose-1-phosphate guanylyltransferase	1
3192	AQS78187.1_3857	XPE_19725	AI-2E family transporter	0.98	0.194	0.001	0.012	3.025
3195	AQS78184.1_3854	XPE_19710	hypothetical protein	1
3198	AQS78181.1_3851	XPE_19695	hypothetical protein	1	0.099	0.001	0.1	9.859
3200	AQS78178.1_3848	XPE_19680	BolA family transcriptional regulator	1	0.1	0.001	0.1	10
3208	AQS78171.1_3841	XPE_19645	ribosomal subunit interface protein	1
3210	AQS78169.1_3839	XPE_19635	HPr kinase/phosphorylase	1
3212	AQS78168.1_3837	XPE_19625	PTS fructose IIA subunit family protein	1	0.099	0.001	0.1	9.908
3213	AQS78167.1_3836	XPE_19620	phosphocarrier protein HPr	1
3215	AQS78165.1_3833	XPE_19605	magnesium transporter	1	0.098	0.001	0.1	9.751
3217	AQS78164.1_3831	XPE_19595	cytochrome d ubiquinol oxidase subunit II	1
3219	AQS78162.1_3829	XPE_19585	peptidase	1
3223	AQS78160.1_3827	XPE_19575	pectate lyase	1	0.098	0.001	0.1	9.796
3224	AQS78159.1_3826	XPE_19570	hypothetical protein	1	0.1	0.001	0.1	10
3228	AQS78156.1_3822	XPE_19550	porin	0.98	0.098	0.001	0.1	9.747
3229	AQS78154.1_3820	XPE_19540	lipase	1
3232	AQS78153.1_3815	XPE_19515	hypothetical protein	1	0.184	0.001	0.017	3.804
3235	AQS78150.1_3811	XPE_19495	cupin	1
3242	AQS78145.1_3802	XPE_19450	hypothetical protein	0.98	0.101	0	0.01	2.099
3243	AQS78144.1_3801	XPE_19445	hypothetical protein	0.98	0.099	0.001	0.1	9.878
3244	AQS78143.1_3800	XPE_19440	DUF350 domain-containing protein	1
3245	AQS78142.1_3799	XPE_19435	hypothetical protein	1
3247	AQS78140.1_3797	XPE_19425	PspA-IM30 family protein	1
3248	AQS78139.1_3796	XPE_19420	hypothetical protein	1
3250	AQS78137.1_3794	XPE_19410	shikimate kinase aroK "	1
3252	AQS78136.1_3792	XPE_19400	hypothetical protein	1
3254	AQS78134.1_3790	XPE_19390	MFS transporter	1	0.098	0.001	0.1	9.738
3260	AQS78129.1_3785	XPE_19365	polyisoprenoid-binding protein	1
3263	AQS78127.1_3783	XPE_19355	polyisoprenoid-binding protein	1
3264	AQS78126.1_3782	XPE_19350	thioredoxin family protein	1
3266	AQS78940.1_3780	XPE_19340	alpha/beta hydrolase	1
3270	AQS78939.1_3776	XPE_19320	homoserine acetyltransferase	1	0.196	0.002	0.038	4.132
3272	AQS78121.1_3774	XPE_19310	peptide chain release factor 3	1
3273	AQS78120.1_3773	XPE_19305	hemolysin III	1
3277	AQS78116.1_3769	XPE_19285	monofunctional biosynthetic peptidoglycan transglycosylase	1
3278	AQS78115.1_3768	XPE_19280	heat-shock protein Hsp33	1
3280	AQS77826.1_3429	XPE_17555	TonB-dependent receptor	1
3286	AQS78109.1_3761	XPE_19245	MFS transporter	1
3289	AQS78106.1_3758	XPE_19230	glycine cleavage system protein H	1
3292	3756	XPE_19220	hypothetical protein	1	0.146	0.002	0.14	10.577
3293	AQS78104.1_3754	XPE_19210	hypothetical protein	1
3296	AQS78101.1_3751	XPE_19195	ADP compounds hydrolase NudE	1
3298	AQS78099.1_3749	XPE_19185	16S rRNA (uracil(1498)-N(3))-methyltransferase	1
3301	AQS78096.1_3746	XPE_19170	alpha-L-fucosidase	1	0.261	0.001	0.083	28.905
3302	AQS78937.1_3745	XPE_19165	glycosyl hydrolase	1	0.203	0.002	0.066	8.714
3317	AQS78084.1_3731	XPE_19095	copper homeostasis protein CutC	1
3319	AQS78936.1_3729	XPE_19085	hypothetical protein	1	0.1	0.001	0.1	10
3323	AQS78079.1_3725	XPE_19065	alanine acetyltransferase	1
3324	AQS78078.1_3724	XPE_19060	chemotaxis protein CheW	1
3329	AQS78073.1_3719	XPE_19035	response regulator	1
3330	AQS78935.1_3718	XPE_19030	response regulator	1
3334	3715	XPE_19015	ADP-ribosylglycohydrolase	1
3335	AQS78069.1_3713	XPE_19005	hypothetical protein	1
3338	AQS78068.1_3710	XPE_18990	ADP-ribosylglycohydrolase	1
3350	AQS78061.1_3700	XPE_18940	pyrroloquinoline quinone biosynthesis protein PqqB	1	0.099	0.001	0.099	9.675
3352	AQS78059.1_3698	XPE_18930	coenzyme PQQ synthesis protein D	1
3354	AQS78057.1_3696	XPE_18920	hypothetical protein	1
3359	AQS78051.1_3690	XPE_18890	DNA starvation/stationary phase protection protein	1
3361	AQS78049.1_3688	XPE_18880	hypothetical protein	1
3362	AQS78048.1_3687	XPE_18875	response regulator	1
3365	AQS78045.1_3684	XPE_18860	RNA-binding protein	1
3366	AQS78044.1_3683	XPE_18855	hypothetical protein	1
3369	AQS78933.1_3680	XPE_18840	amino acid transporter	1
3370	AQS78042.1_3679	XPE_18835	transcriptional regulator ArgP	1
3372	AQS78040.1_3677	XPE_18825	histidine kinase	1
3380	AQS78032.1_3669	XPE_18780	protein TolQ	1	0.098	0.001	0.099	9.668
3381	AQS78031.1_3668	XPE_18775	tol-pal system-associated acyl-CoA thioesterase	1
3385	AQS78027.1_3664	XPE_18755	Holliday junction branch migration protein RuvA	1
3386	AQS78026.1_3663	XPE_18750	crossover junction endodeoxyribonuclease RuvC	1
3387	AQS78025.1_3662	XPE_18745	transcriptional regulator	1
3390	AQS78023.1_3658	XPE_18725	hypothetical protein	1	0.097	0.001	0.1	9.638
3395	AQS78018.1_3653	XPE_18700	MFS transporter	1	0.099	0	0.018	4.033
3399	AQS78014.1_3649	XPE_18680	xylanase	1	0.132	0.001	0.021	4.151
3403	AQS78011.1_3646	XPE_18665	hypothetical protein	1	0.199	0.002	0.126	14.178
3407	AQS78930.1_3642	XPE_18645	glyoxalase	1
3410	AQS78929.1_3639	XPE_18630	cytochrome P450	1
3413	AQS78004.1_3635	XPE_18610	lipase	1
3423	AQS77995.1_3625	XPE_18560	hypothetical protein	1
3426	AQS77993.1_3623	XPE_18550	fructose-2,6-bisphosphatase	1
3438	AQS78926.1_3610	XPE_18485	hypothetical protein	1
3439	AQS77982.1_3609	XPE_18480	glutathione S-transferase	1
3452	AQS77971.1_3597	XPE_18420	hypothetical protein	1
3456	AQS77968.1_3593	XPE_18400	outer membrane protein assembly factor BamD	1
3457	AQS77967.1_3592	XPE_18395	hypothetical protein	1
3460	AQS77964.1_3589	XPE_18380	CopG family transcriptional regulator	1
3461	AQS77963.1_3588	XPE_18375	succinate--CoA ligase subunit alpha	1
3462	AQS77962.1_3587	XPE_18370	succinyl-CoA ligase subunit beta	1	0.098	0.001	0.1	9.78
3473	AQS77953.1_3576	XPE_18315	type II secretory pathway protein	0.98	0.118	0	0.253	65.617
3474	AQS77952.1_3575	XPE_18310	prepilin peptidase	0.98	0.207	0.001	0.049	7.255
3475	AQS77951.1_3574	XPE_18305	dephospho-CoA kinase	0.98	0.101	0.001	0.276	44.75
3479	AQS78920.1_3570	XPE_18285	alpha-L-glutamate ligase	0.98	0.102	0.001	0.012	2.262
3481	AQS77946.1_3567	XPE_18270	histone-like nucleoid-structuring protein	1
3482	AQS77945.1_3566	XPE_18265	hypothetical protein	1
3484	AQS77943.1_3564	XPE_18250	autotransporter domain-containing esterase	1
3485	AQS77942.1_3563	XPE_18245	sulfur carrier protein ThiS	1
3486	AQS78919.1_3562	XPE_18240	thiazole synthase	1
3487	AQS77941.1_3561	XPE_18235	tRNA (guanosine(46)-N7)-methyltransferase TrmB	1	0.1	0.001	0.1	10
3489	AQS77939.1_3559	XPE_18225	ferredoxin	1
3492	AQS77936.1_3555	XPE_18205	large-conductance mechanosensitive channel	1
3498	AQS77931.1_3550	XPE_18180	alpha-glucosidase	1
3504	AQS77927.1_3544	XPE_18150	aminopeptidase	0.98	0.004	0.001	0.009	0.063
3511	AQS77920.1_3537	XPE_18110	phosphoadenosine phosphosulfate reductase	0.98	0.197	0.001	0.031	6.349
3513	AQS78917.1_3535	XPE_18100	TonB-dependent receptor	0.98	0.109	0.001	0.013	4.003
3514	AQS77918.1_3534	XPE_18095	hypothetical protein	0.98	0.099	0.001	0.099	9.811
3520	AQS77913.1_3528	XPE_18060	cysteine synthase A	0.98	0.177	0.001	0.024	7.649
3522	AQS77911.1_3526	XPE_18050	O-acetyl-ADP-ribose deacetylase	1
3524	AQS77909.1_3524	XPE_18040	pyruvate kinase	1	0.1	0.001	0.1	10
3529	AQS77904.1_3519	XPE_18015	hypothetical protein	1
3532	AQS77902.1_3516	XPE_18000	hypothetical protein	0.98	0.206	0.002	0.133	16.244
3533	AQS77901.1_3515	XPE_17995	hypothetical protein	0.98	0.119	0.001	0.014	2.071
3538	AQS77897.1_3510	XPE_17970	molybdenum ABC transporter ATP-binding protein	0.98	0.117	0.001	0.015	2.323
3539	AQS77896.1_3509	XPE_17965	hypothetical protein	0.98	0.1	0.001	0.019	2.69
3541	AQS77894.1_3507	XPE_17955	transcriptional regulator	0.98	0.099	0.001	0.099	9.802
3545	AQS77892.1_3503	XPE_17935	murein L,D-transpeptidase	1	0.205	0.002	0.021	2.425
3546	AQS77891.1_3502	XPE_17930	endopeptidase	0.98	0.105	0.001	0.014	2.016
3547	AQS78913.1_3501	XPE_17925	TonB-dependent siderophore receptor	1	0.076	0.001	0.387	96.157
3558	AQS77880.1_3490	XPE_17870	fimbrial protein	1
3559	AQS77879.1_3489	XPE_17865	fimbrial protein	1
3563	AQS77875.1_3485	XPE_17845	hypothetical protein	1
3565	AQS77873.1_3483	XPE_17835	50S ribosomal protein L31 type B	1
3566	AQS77872.1_3482	XPE_17830	nucleoside hydrolase	0.98	0.098	0.001	0.1	9.812
3569	AQS77869.1_3479	XPE_17815	bifunctional GTP diphosphokinase/guanosine-3&apos; 5&apos;-bis(diphosphate) 3&apos;-diphosphatase	1
3570	AQS77868.1_3478	XPE_17810	DNA-directed RNA polymerase subunit omega	1
3571	AQS77867.1_3477	XPE_17805	guanylate kinase	1	0.099	0.001	0.1	9.87
3572	AQS77866.1_3476	XPE_17800	YicC family protein	1
3575	AQS77863.1_3473	XPE_17785	non-canonical purine NTP pyrophosphatase RdgB/HAM1 family	1	0.099	0.001	0.1	9.873
3581	AQS77858.1_3468	XPE_17760	hypothetical protein	0.98	0.115	0.001	0.015	1.485
3582	AQS77857.1_3467	XPE_17755	Xaa-Pro aminopeptidase	0.96	0.308	0.002	0.011	1.972
3583	AQS77856.1_3466	XPE_17750	hypothetical protein	0.98	0.192	0.002	0.02	2.373
3584	AQS78912.1_3465	XPE_17745	TIGR02449 family protein	0.98	0.105	0.001	0.013	1.295
3587	AQS78911.1_3462	XPE_17725	EVE domain-containing protein	1
3588	AQS77853.1_3461	XPE_17720	ribose-5-phosphate isomerase	1
3589	AQS78910.1_3460	XPE_17715	ACR family protein	1
3591	AQS78909.1_3458	XPE_17705	rubredoxin	1
3596	AQS77847.1_3451	XPE_17665	azurin	1
3600	AQS77844.1_3448	XPE_17650	cytochrome C biogenesis protein CcdA	1
3601	AQS77843.1_3447	XPE_17645	flavin monoamine oxidase	1	0.097	0.001	0.1	9.715
3605	AQS77839.1_3443	XPE_17625	ion transporter	1
3606	AQS77838.1_3442	XPE_17620	short chain dehydrogenase	1
3611	AQS78908.1_3437	XPE_17595	UDP-N-acetylmuramate:L-alanyl-gamma-D-glutamyl-meso-diaminopimelate ligase	1
3612	AQS77833.1_3436	XPE_17590	adenylate kinase	1
3613	AQS77832.1_3435	XPE_17585	6-phosphofructokinase	1
3614	AQS77831.1_3434	XPE_17580	hypothetical protein	1	0.099	0.001	0.099	9.812
3617	AQS77828.1_3431	XPE_17565	inorganic pyrophosphatase	1
3620	AQS77825.1_3428	XPE_17550	AraC family transcriptional regulator	1
3625	AQS77820.1_3422	XPE_17520	gamma-glutamyltransferase	1
3634	AQS77811.1_3413	XPE_17475	LysR family transcriptional regulator	1
3637	AQS77809.1_3410	XPE_17460	protein-L-isoaspartate O-methyltransferase	0.98	0.2	0.002	0.101	10.214
3652	AQS77796.1_3396	XPE_17390	molybdenum ABC transporter substrate-binding protein	1
3664	AQS77783.1_3383	XPE_17325	LacI family transcriptional regulator	1
3666	AQS77781.1_3381	XPE_17315	TonB-dependent receptor	1
3667	AQS77780.1_3380	XPE_17310	amylosucrase	1
3668	AQS77779.1_3379	XPE_17305	type 1 glutamine amidotransferase domain-containing protein	1
3684	AQS77765.1_3363	XPE_17225	fatty acid-binding protein DegV	1	0.098	0.001	0.1	9.814
3685	AQS77764.1_3362	XPE_17220	peptide deformylase	1
3686	AQS77763.1_3360	XPE_17210	arsenate reductase (glutaredoxin)	1
3687	AQS78904.1_3359	XPE_17205	hypothetical protein	1	0.1	0.001	0.1	10
3688	AQS77762.1_3358	XPE_17200	serine protease	1
3690	AQS77760.1_3355	XPE_17185	endoglucanase	1
3691	AQS78903.1_3354	XPE_17180	cellulose synthase regulator BcsB	1
3696	AQS77755.1_3349	XPE_17155	glycosidase-like protein	1
3697	AQS77754.1_3348	XPE_17150	hypothetical protein	1
3702	AQS77751.1_3344	XPE_17130	aminoglycoside phosphotransferase	1
3712	AQS77741.1_3334	XPE_17080	general secretion pathway protein GspJ	1
3716	AQS77737.1_3330	XPE_17060	type II secretion system protein GspF	1
3737	AQS77720.1_3308	XPE_16950	pectate lyase	1
3740	AQS77719.1_3306	XPE_16940	alanine acetyltransferase	1
3741	AQS77718.1_3305	XPE_16935	CDP-diacylglycerol--serine O-phosphatidyltransferase	1
3742	AQS78897.1_3304	XPE_16930	DUF4124 domain-containing protein	1
3744	AQS77716.1_3302	XPE_16920	DNA-binding protein	1
3749	AQS77712.1_3298	XPE_16900	ABC transporter substrate-binding protein	1
3751	AQS77709.1_3294	XPE_16880	alpha-ketoglutarate-dependent dioxygenase AlkB	1
3752	AQS77708.1_3293	XPE_16875	electron transfer flavoprotein-ubiquinone oxidoreductase	1
3754	AQS77706.1_3291	XPE_16865	succinyl-CoA--3-ketoacid-CoA transferase	1
3757	AQS77703.1_3288	XPE_16850	mannose-1-phosphate guanylyltransferase/mannose-6-phosphate isomerase	1
3758	AQS77702.1_3287	XPE_16845	UDP-glucose 6-dehydrogenase	1	0.098	0.001	0.1	9.779
3761	AQS77699.1_3284	XPE_16830	glucose-1-phosphate thymidylyltransferase	1
3764	AQS77696.1_3281	XPE_16815	electron transfer flavoprotein subunit alpha	1
3765	AQS77695.1_3280	XPE_16810	hypothetical protein	1
3768	AQS77693.1_3278	XPE_16800	FAD-binding oxidoreductase	1
3772	AQS78896.1_3274	XPE_16780	hypothetical protein	1
3776	AQS77688.1_3272	XPE_16770	ABC transporter ATP-binding protein	1	0.098	0.001	0.1	9.757
3802	AQS77662.1_3245	XPE_16635	copper resistance protein B	1	0.098	0.001	0.1	9.791
3803	AQS77661.1_3244	XPE_16630	lactoylglutathione lyase	1
3804	AQS77660.1_3243	XPE_16625	hypothetical protein	1
3806	AQS77659.1_3241	XPE_16615	hypothetical protein	1	0.098	0.001	0.1	9.784
3807	AQS77658.1_3240	XPE_16610	hypothetical protein	1
3809	AQS77656.1_3238	XPE_16600	efflux transporter periplasmic adaptor subunit	1
3810	AQS77655.1_3237	XPE_16595	ABC transporter ATP-binding protein	1
3812	AQS77653.1_3235	XPE_16585	ABC transporter permease	1
3813	AQS78893.1_3234	XPE_16580	hypothetical protein	1
3814	AQS78891.1_3233	XPE_16575	sigma-54-dependent Fis family transcriptional regulator	1
3816	AQS77652.1_3231	XPE_16565	UDP-N-acetylglucosamine diphosphorylase/glucosamine-1-phosphate N-acetyltransferase	1	0.129	0.001	0.011	1.443
3818	AQS77650.1_3229	XPE_16555	chorismate mutase	1	0.098	0.001	0.1	9.745
3819	AQS77649.1_3228	XPE_16550	ATP synthase epsilon chain	1
3820	AQS77648.1_3227	XPE_16545	ATP synthase subunit beta	1	0.298	0.002	0.05	6.927
3821	AQS77647.1_3226	XPE_16540	ATP synthase subunit gamma	1	0.199	0.001	0.03	7.111
3822	AQS77646.1_3225	XPE_16535	ATP synthase subunit alpha	1
3823	AQS77645.1_3224	XPE_16530	ATP synthase subunit delta	1
3824	AQS77644.1_3223	XPE_16525	ATP synthase subunit B	1
3825	AQS77643.1_3222	XPE_16520	F0F1 ATP synthase subunit C	1
3826	AQS77642.1_3221	XPE_16515	F0F1 ATP synthase subunit A	1
3828	AQS78890.1_3219	XPE_16505	hypothetical protein	1
3836	AQS77635.1_3213	XPE_16475	DNA-deoxyinosine glycosylase	1
3843	AQS77628.1_3205	XPE_16435	EamA family transporter	1
3844	AQS77627.1_3204	XPE_16430	nucleotide-binding protein	1
3845	AQS77626.1_3203	XPE_16425	hypothetical protein	1	0.1	0.001	0.1	10
3846	AQS77625.1_3202	XPE_16420	hybrid sensor histidine kinase/response regulator	1	0.097	0.001	0.1	9.696
3848	AQS77623.1_3200	XPE_16410	hypothetical protein	1
3850	AQS77620.1_3197	XPE_16395	hydrolase	1
3853	AQS77617.1_3194	XPE_16380	hypothetical protein	1
3855	AQS77615.1_3192	XPE_16370	hypothetical protein	1
3857	AQS78887.1_3190	XPE_16360	hypothetical protein	1
3858	AQS77614.1_3189	XPE_16355	hypothetical protein	1	0.1	0.001	0.1	10
3859	AQS77613.1_3188	XPE_16350	hypothetical protein	1	0.161	0.001	0.015	3.441
3872	AQS77603.1_3177	XPE_16295	hypothetical protein	1
3873	AQS77602.1_3176	XPE_16290	glutathione peroxidase	1
3874	AQS77601.1_3175	XPE_16285	sugar ABC transporter permease	1
3875	AQS77600.1_3174	XPE_16280	multidrug ABC transporter ATP-binding protein	1
3878	AQS77597.1_3170	XPE_16260	uracil-DNA glycosylase	1	0.1	0.001	0.1	10
3881	AQS77595.1_3167	XPE_16245	LysR family transcriptional regulator	1
3882	AQS77594.1_3166	XPE_16240	NADPH-dependent FMN reductase	1
3883	AQS77593.1_3165	XPE_16235	aldo/keto reductase	1
3885	AQS78883.1_3162	XPE_16220	peptidase M13	0.98	0.091	0.001	0.094	7.731
3886	AQS77590.1_3161	XPE_16215	hypothetical protein	0.98	0.197	0.001	0.097	19.325
3890	AQS77586.1_3157	XPE_16195	DNA-binding response regulator	1
3893	AQS78881.1_3154	XPE_16180	hypothetical protein	1	0.1	0.001	0.098	9.766
3894	AQS77584.1_3152	XPE_16170	YciE/YciF family protein	1
3895	AQS77583.1_3151	XPE_16165	Mn-containing catalase	1
3896	AQS77582.1_3150	XPE_16160	hypothetical protein	1
3897	AQS77581.1_3149	XPE_16155	hypothetical protein	1	0.1	0.001	0.1	10
3899	AQS77579.1_3146	XPE_16140	response regulator	1
3901	AQS78879.1_3144	XPE_16130	sigma-54-dependent Fis family transcriptional regulator	1
3903	AQS77576.1_3140	XPE_16110	cytochrome d ubiquinol oxidase subunit II	1
3904	AQS78878.1_3139	XPE_16105	hypothetical protein	1
3905	AQS77575.1_3138	XPE_16100	hypothetical protein	1
3906	AQS77574.1_3137	XPE_16095	dehydrogenase	1	0.1	0.001	0.1	10
3907	AQS77573.1_3136	XPE_16090	UDP-glucose 4-epimerase GalE	1
3908	AQS77572.1_3135	XPE_16085	glycosyl transferase	1	0.098	0.001	0.095	9.24
3912	AQS77568.1_3131	XPE_16065	DUF3606 domain-containing protein	1	0.128	0.001	0.018	2.548
3916	AQS77565.1_3128	XPE_16050	hypothetical protein	0.98	0.103	0.002	0.098	5.251
3917	AQS77564.1_3127	XPE_16045	zinc/iron-chelating domain-containing protein	0.98	0.099	0.001	0.097	9.469
3922	AQS77559.1_3122	XPE_16020	hypothetical protein	1	0.151	0.001	0.069	7.203
3925	AQS77556.1_3119	XPE_16005	ABC transporter permease	1
3930	AQS77551.1_3114	XPE_15980	hypothetical protein	1	0.099	0.001	0.099	9.869
3932	AQS77549.1_3112	XPE_15970	alpha/beta hydrolase	1	0.099	0.001	0.097	9.081
3934	AQS77547.1_3110	XPE_15955	FMN-dependent NADH-azoreductase	0.96	0.097	0.001	0.098	9.513
3936	AQS77544.1_3107	XPE_15940	hypothetical protein	1
3937	AQS77543.1_3106	XPE_15935	hypothetical protein	0.98	0.101	0.002	0.135	6.943
3938	AQS77542.1_3105	XPE_15930	hypothetical protein	0.98	0.103	0.001	0.039	4.77
3939	AQS77541.1_3104	XPE_15925	sodium-independent anion transporter	0.98	0.113	0	0.014	3.731
3941	AQS77539.1_3102	XPE_15915	hypothetical protein	0.98	0.125	0.001	0.013	2.392
3943	AQS77537.1_3100	XPE_15905	hypothetical protein	0.98	0.102	0.001	0.095	9.627
3944	AQS77536.1_3099	XPE_15900	LysR family transcriptional regulator	0.98	0.105	0.001	0.018	3.633
3946	AQS77534.1_3097	XPE_15890	ketosteroid isomerase	0.96	0.1	0.001	0.096	9.59
3948	3096	XPE_15885	FAD-dependent oxidoreductase	0.98	0.099	0.001	0.1	9.863
3949				1
3967	AQS77516.1_3077	XPE_15790	phage tail protein I	1
3969	AQS77514.1_3075	XPE_15780	hypothetical protein	1
3970	AQS77513.1_3074	XPE_15775	hypothetical protein	1
3971	AQS77512.1_3073	XPE_15770	baseplate assembly protein	1	0.099	0.001	0.1	9.878
3973	AQS77510.1_3071	XPE_15760	phage tail protein	1
3974	AQS77509.1_3070	XPE_15755	phage major tail tube protein	1
3975	AQS77508.1_3069	XPE_15750	phage tail protein	1
3978	AQS77505.1_3066	XPE_15735	oxidoreductase	1
3981	AQS77502.1_3063	XPE_15720	transcriptional regulator	1
3982	AQS77501.1_3062	XPE_15715	transcriptional regulator	1
3983	AQS77500.1_3061	XPE_15710	hypothetical protein	1
3984	AQS77499.1_3060	XPE_15705	hypothetical protein	1
3987	AQS77497.1_3057	XPE_15690	hypothetical protein	1
3988	AQS78875.1_3056	XPE_15685	hypothetical protein	1
3989	AQS77496.1_3055	XPE_15680	hypothetical protein	1
3992	AQS77493.1_3052	XPE_15665	hypothetical protein	1
3993	AQS77492.1_3051	XPE_15660	hypothetical protein	1
3997	AQS77488.1_3047	XPE_15640	integrase	1
3998	AQS77487.1_3046	XPE_15630	hypothetical protein	1
4000	AQS77485.1_3044	XPE_15620	D-aminoacyl-tRNA deacylase	1
4001	AQS77484.1_3043	XPE_15615	lipid A biosynthesis lauroyl acyltransferase	1
4002	AQS77483.1_3042	XPE_15610	N-acetyltransferase	1
4008	AQS77477.1_3036	XPE_15580	lipopolysaccharide biosynthesis protein	1
4010	AQS77475.1_3034	XPE_15570	dolichyl-phosphate-mannose--protein mannosyltransferase	0.98	0.103	0	0.009	2.309
4013	AQS77472.1_3031	XPE_15555	peptide deformylase	0.98	0.1	0.001	0.098	9.796
4014	AQS77471.1_3030	XPE_15550	peptidoglycan-binding protein LysM	1
4022	AQS77465.1_3024	XPE_15520	threonylcarbamoyl-AMP synthase	1	0.098	0.001	0.099	9.71
4027	AQS77460.1_3019	XPE_15495	hypothetical protein	1
4030	AQS77457.1_3016	XPE_15480	hypothetical protein	1
4031	AQS78874.1_3015	XPE_15475	hypothetical protein	1	0.1	0.001	0.1	10
4036	AQS77454.1_3010	XPE_15450	hypothetical protein	1
4041	AQS77451.1_3007	XPE_15435	RNA polymerase factor sigma-32	1
4042	AQS77450.1_3006	XPE_15430	uracil-DNA glycosylase	1
4043	AQS78871.1_3005	XPE_15425	response regulator	1
4044	AQS77449.1_3004	XPE_15420	ABC transporter permease	1	0.098	0.001	0.1	9.814
4049	AQS77445.1_2999	XPE_15395	hypothetical protein	0.98	0.103	0.001	0.013	1.968
4050	AQS77443.1_2997	XPE_15385	bifunctional isocitrate dehydrogenase kinase/phosphatase	0.98	0.213	0.001	0.009	2.644
4051	AQS77442.1_2996	XPE_15380	biotin transporter BioY	1	0.147	0.001	0.009	2.437
4052	AQS77441.1_2995	XPE_15375	hypothetical protein	1	0.1	0.001	0.1	9.916
4053	AQS77440.1_2994	XPE_15370	isocitrate dehydrogenase NADP-dependent	0.98	0.103	0	0.013	4.111
4055	AQS77438.1_2992	XPE_15360	peptidoglycan-binding protein LysM	1	0.102	0.002	0.196	10.172
4058	AQS77435.1_2989	XPE_15345	efflux transporter periplasmic adaptor subunit	0.98	0.134	0.001	0.013	3.037
4063	AQS77430.1_2984	XPE_15320	hypothetical protein	1
4067	2980	XPE_15300	hypothetical protein	1
4069	AQS77425.1_2978	XPE_15290	CPXCG motif-containing cysteine-rich protein	1
4070	AQS78869.1_2977	XPE_15285	D-alanyl-D-alanine dipeptidase	1
4073	AQS77422.1_2974	XPE_15270	dipeptide epimerase	1
4074	AQS77421.1_2973	XPE_15265	hypothetical protein	1
4076	AQS77419.1_2971	XPE_15255	hypothetical protein	1
4077	AQS77418.1_2970	XPE_15250	hypothetical protein	1
4079	AQS77417.1_2968	XPE_15240	glucose dehydrogenase	1
4081	AQS77415.1_2966	XPE_15230	dihydroneopterin aldolase	1
4084	AQS77413.1_2964	XPE_15220	30S ribosomal protein S21	1
4085	AQS77412.1_2963	XPE_15215	glutamyl-tRNA amidotransferase	1
4086	2962	XPE_15210	hypothetical protein	1	0.1	0.001	0.1	9.921
4088	AQS77410.1_2960	XPE_15200	DNA primase	1	0.097	0.001	0.1	9.696
4089	AQS78868.1_2959	XPE_15195	bile acid:sodium symporter	1	0.1	0.001	0.1	10
4091	AQS77408.1_2957	XPE_15185	protoheme IX farnesyltransferase	1	0.099	0.001	0.1	9.821
4092	AQS77407.1_2956	XPE_15180	heme A synthase	0.98	0.098	0.001	0.1	9.78
4096	AQS77403.1_2952	XPE_15160	cytochrome c oxidase subunit 3	0.98	0.092	0.001	0.099	8.922
4098	AQS77401.1_2950	XPE_15150	hypothetical protein	0.98	0.1	0.001	0.1	9.947
4099	AQS77400.1_2949	XPE_15145	cytochrome c oxidase subunit I	0.98	0.193	0.001	0.011	3.063
4102	AQS77397.1_2946	XPE_15130	bifunctional proline dehydrogenase/L-glutamate gamma-semialdehyde dehydrogenase	1
4105	AQS77394.1_2943	XPE_15090	anhydro-N-acetylmuramic acid kinase	1
4106	AQS77393.1_2942	XPE_15085	hypothetical protein	1
4108	AQS77392.1_2940	XPE_15075	exodeoxyribonuclease III	1
4113	AQS77389.1_2936	XPE_15055	chromosome partitioning protein ParB	1
4114	AQS77388.1_2935	XPE_15050	mitomycin resistance protein	1
4115	AQS77387.1_2934	XPE_15045	protein CapI	1	0.098	0.001	0.1	9.812
4117	AQS77385.1_2932	XPE_15035	hypothetical protein	1	0.12	0.001	0.017	1.807
4118	AQS78865.1_2931	XPE_15030	hypothetical protein	1	0.132	0.001	0.093	9.217
4135	AQS77375.1_2918	XPE_14965	polyamine aminopropyltransferase	1
4136	AQS77374.1_2917	XPE_14960	hypothetical protein	1
4137	AQS77373.1_2916	XPE_14955	hypothetical protein	1
4140	AQS78860.1_2912	XPE_14935	transcriptional regulator	1
4141	AQS77371.1_2911	XPE_14930	hypothetical protein	1
4143	AQS78859.1_2909	XPE_14920	hypothetical protein	1
4144	AQS78858.1_2908	XPE_14915	hypothetical protein	1
4146	AQS77368.1_2906	XPE_14905	acyl-CoA desaturase	1
4148	AQS77366.1_2904	XPE_14895	TetR family transcriptional regulator	1
4154				1
4155	AQS77359.1_2897	XPE_14855	hypothetical protein	1
4156	AQS77358.1_2896	XPE_14850	hypothetical protein	1
4161	AQS77352.1_2890	XPE_14820	DUF3313 domain-containing protein	1
4170	AQS77343.1_2881	XPE_14775	hypothetical protein	1
4174	AQS77339.1_2877	XPE_14755	hypothetical protein	1
4181	AQS78855.1_2871	XPE_14725	hypothetical protein	1	0.1	0.001	0.1	10
4182	AQS77335.1_2870	XPE_14720	alpha/beta hydrolase	1
4183	AQS77334.1_2869	XPE_14715	hypothetical protein	1
4184	AQS77333.1_2868	XPE_14710	drug/metabolite exporter YedA	1
4185	AQS77332.1_2867	XPE_14705	hypothetical protein	1
4189	AQS77329.1_2863	XPE_14685	tryptophan--tRNA ligase	0.98	0.19	0.001	0.02	3.252
4190	AQS77328.1_2862	XPE_14680	CsbD family protein	0.98	0.1	0.001	0.099	9.868
4191	AQS77327.1_2861	XPE_14675	entericidin	0.98	0.1	0.001	0.1	9.938
4192	AQS77326.1_2860	XPE_14670	entericidin	0.98	0.104	0.001	0.019	2.096
4194	AQS77324.1_2858	XPE_14660	hypothetical protein	1
4196	AQS77322.1_2856	XPE_14650	hypothetical protein	0.98	0.098	0.001	0.1	9.723
4197	AQS77321.1_2855	XPE_14645	GTPase	0.98	0.104	0.001	0.097	10.031
4198	AQS77320.1_2854	XPE_14640	dTMP kinase	0.98	0.115	0.001	0.013	2.515
4202	AQS77316.1_2849	XPE_14610	hypothetical protein	1
4204	AQS78853.1_2847	XPE_14600	hypothetical protein	0.98	0.096	0.001	0.094	8.744
4205	AQS77314.1_2846	XPE_14595	hypothetical protein	0.98	0.101	0	0.014	3.597
4207	AQS77312.1_2844	XPE_14585	DNA-binding response regulator	0.98	0.104	0.001	0.009	1.479
4208	AQS77311.1_2843	XPE_14580	hypothetical protein	0.98	0.153	0.002	0.034	2.929
4209	AQS77310.1_2842	XPE_14575	tRNA dihydrouridine(20/20a) synthase DusA	0.98	0.194	0.001	0.011	2.549
4211	AQS77308.1_2838	XPE_14555	hypothetical protein	0.98	0.101	0.001	0.093	9.113
4212	AQS77307.1_2837	XPE_14550	catalase	0.98	0.106	0	0.012	3.11
4215	AQS77304.1_2833	XPE_14530	hypothetical protein	1	0.099	0.001	0.1	9.907
4218	AQS77302.1_2831	XPE_14520	TolB-like protein	1	0.099	0.001	0.1	9.824
4219	AQS77301.1_2830	XPE_14515	iron-uptake factor	0.98	0.09	0.001	0.098	8.761
4220	AQS77300.1_2829	XPE_14510	endonuclease	1
4221	AQS77299.1_2828	XPE_14505	porphobilinogen synthase	1
4228	AQS78849.1_2820	XPE_14465	peptidase	1
4235	AQS77287.1_2813	XPE_14430	transcriptional regulator	1
4237	AQS77286.1_2811	XPE_14420	beta-xylosidase	1
4238	AQS77285.1_2810	XPE_14415	hypothetical protein	1
4243	AQS77280.1_2804	XPE_14385	hypothetical protein	1
4244	AQS77279.1_2803	XPE_14380	acyl-CoA thioesterase	1
4245	AQS77278.1_2802	XPE_14375	hypothetical protein	1	0.099	0.001	0.099	9.754
4246	AQS77277.1_2801	XPE_14370	thiol reductase thioredoxin	1	0.192	0.001	0.037	7.47
4249	AQS77275.1_2799	XPE_14360	ribonucleotide-diphosphate reductase subunit beta	1	0.098	0.001	0.1	9.8
4250	AQS77274.1_2797	XPE_14350	ribonucleoside-diphosphate reductase subunit alpha	1
4251	AQS77273.1_2795	XPE_14340	hypothetical protein	1
4256	AQS77267.1_2789	XPE_14310	glutathione-regulated potassium-efflux system protein KefB	1	0.101	0	0.38	98.21
4260	AQS77263.1_2785	XPE_14290	YcgL domain-containing protein	1
4260	AQS77263.1_2785	XPE_14290	YcgL domain-containing protein	1

## Sheet: Supplementary Table 3
Supplementary Table 3. Sequence types for 573 genes identified as core genes with more than one allele types among the 58 X. perforans genomes.
	Strains	6	40	62	64	68	69	70	72	73	89	90	91	95	106	109	110	119	121	123	124	127	166	185	187	195	197	209	228	230	231	232	239	246	247	248	275	283	290	297	309	311	317	319	320	322	323	324	331
Group 1	GEV909	0	0	0	0	0	0	0	0	0	0	0	0	0	0	0	3	0	0	0	0	0	0	0	0	0	0	0	0	0	0	0	0	0	0	0	0	0	0	0	0	0	0	0	0	0	0	0	0
	GEV1026	0	0	0	0	0	0	0	0	0	0	0	0	0	0	0	0	0	0	0	0	0	0	0	0	0	0	0	0	0	0	0	0	0	0	0	0	0	0	0	0	0	0	0	0	0	0	0	0
	GEV893	0	0	0	0	0	0	0	0	0	0	0	0	0	0	0	1	0	0	0	0	0	0	0	0	0	0	0	0	0	0	0	0	0	0	0	0	0	0	0	0	0	0	0	0	0	0	0	0
	91-118	1	1	0	0	0	0	1	1	1	0	0	0	0	0	0	0	0	0	0	0	0	0	0	0	0	0	0	1	1	1	1	0	1	0	0	0	1	0	0	0	0	0	0	0	0	0	0	0
	GEV915	0	0	0	0	0	0	0	0	0	0	0	0	0	0	0	0	0	0	0	0	0	0	0	0	0	0	0	0	0	0	0	0	0	0	0	0	0	0	0	0	0	0	0	0	0	0	0	0
	GEV936	0	1	0	0	0	0	0	0	0	0	0	0	0	0	0	0	0	0	0	0	0	0	0	0	0	0	0	0	0	0	0	0	0	0	0	0	0	0	0	0	0	0	0	0	0	0	0	0
	GEV940	0	1	0	0	0	0	0	0	0	0	0	0	0	0	0	0	0	0	0	0	0	0	0	0	0	0	0	0	0	0	0	0	0	0	0	0	0	0	0	0	0	0	0	0	0	0	0	0
	GEV993	0	1	0	0	0	0	0	0	0	0	0	0	0	0	0	0	0	0	0	0	0	0	0	0	0	0	0	0	0	0	0	0	0	0	0	0	0	0	3	0	0	0	0	0	0	0	0	0
	GEV872	0	0	0	0	0	0	0	0	0	0	0	0	0	0	0	0	0	0	0	0	0	0	0	0	0	0	0	0	0	0	0	0	0	0	0	0	0	0	0	0	0	0	0	0	0	0	0	0
	GEV904	0	0	0	0	0	0	0	0	0	0	0	0	0	0	0	0	0	0	0	0	0	0	0	0	0	0	0	0	0	0	0	0	0	0	0	0	0	0	0	0	0	0	0	0	0	0	0	0
	GEV917	0	0	0	0	0	0	0	0	0	0	0	0	0	0	0	0	0	0	0	0	0	0	0	0	0	0	0	0	0	0	0	0	0	0	0	0	0	0	0	0	0	0	0	0	0	0	0	0
	GEV968	0	1	0	0	0	0	0	0	0	0	0	0	0	0	0	0	0	0	0	0	0	0	0	0	0	0	0	0	0	0	0	0	0	0	0	0	0	0	0	0	0	0	0	0	0	0	0	0
	Xp4B	0	2	0	0	0	0	0	0	0	0	0	0	0	0	0	0	0	1	1	1	1	0	0	1	0	0	0	1	1	1	1	0	0	0	0	1	1	1	4	0	0	0	0	0	0	0	0	1
	Xp15-11	0	1	0	0	0	2	0	0	0	0	0	0	0	0	0	0	0	1	1	1	1	0	0	1	0	0	0	1	1	1	1	0	0	0	0	0	1	0	0	0	0	0	0	0	0	0	0	1
	Xp18-15	0	1	0	0	0	0	0	0	0	0	0	0	0	0	0	0	0	1	1	1	1	0	0	1	0	0	0	1	1	1	1	0	0	0	0	0	1	0	4	0	0	0	0	0	0	0	0	1
	Xp5-6	0	1	0	0	0	0	0	0	0	0	0	0	0	0	0	0	0	0	0	0	0	2	0	0	0	0	1	1	1	1	1	0	0	0	0	2	1	0	2	0	0	0	0	0	0	0	0	1
	Xp11-2	0	1	0	0	0	0	0	0	0	0	0	0	0	0	0	0	0	1	1	1	1	0	0	1	0	0	0	1	1	1	1	0	0	0	0	0	1	0	0	0	0	0	0	0	0	0	0	1
	Xp4-20	0	1	0	0	0	0	0	0	0	0	0	0	0	0	0	0	0	0	0	0	1	0	1	0	0	0	0	1	1	1	1	0	0	0	0	0	1	0	0	0	0	1	1	1	2	1	1	1
Group 2	TB15	0	1	0	0	0	0	0	0	0	0	0	0	0	0	0	0	0	0	0	0	0	0	0	0	1	0	0	1	1	1	1	0	0	0	0	0	1	0	0	1	1	1	1	1	1	1	1	1
	Xp8-16	0	2	0	0	0	0	0	0	0	0	0	0	0	0	0	0	0	0	0	0	0	0	0	0	1	0	0	1	1	1	1	0	0	0	0	0	1	0	2	1	1	1	1	1	1	1	1	1
	Xp2010	0	3	0	0	0	0	0	0	0	0	0	0	0	0	0	0	0	0	0	0	0	0	0	0	1	0	0	1	1	1	1	0	0	0	0	0	1	0	0	1	1	1	1	1	1	1	1	1
	TB9	0	1	0	0	0	0	0	0	0	0	0	0	0	0	0	0	0	0	0	0	0	0	0	0	1	0	0	1	1	1	1	0	0	0	0	0	1	0	0	1	1	1	1	1	1	1	1	1
	Xp3-15	0	1	0	0	0	0	0	0	0	0	0	0	0	0	0	0	0	0	0	0	0	0	0	0	1	0	0	1	1	1	1	0	0	0	0	0	1	0	0	1	1	1	1	1	2	1	1	1
	Xp10-13	0	1	0	0	0	0	0	0	0	0	0	0	0	0	0	0	0	0	0	0	0	0	0	0	1	0	0	1	1	1	1	0	0	0	0	0	1	0	0	1	1	1	1	1	1	1	1	1
	TB6	0	1	0	0	0	0	0	0	0	0	0	0	0	0	0	0	0	0	0	0	0	0	0	0	1	0	0	1	1	1	1	0	0	0	0	0	1	0	0	1	1	1	1	1	1	1	1	1
	Xp9-5	0	1	0	0	0	0	0	0	0	0	0	0	0	0	0	0	0	0	0	0	0	0	0	0	1	0	0	1	1	1	1	0	0	0	0	0	1	0	0	1	1	1	1	1	1	1	1	1
	Xp7-12	0	2	0	0	0	0	0	0	0	0	0	0	0	0	0	0	0	0	0	0	0	0	0	0	1	0	0	1	1	1	1	0	0	0	0	0	1	0	0	1	1	1	1	1	2	1	1	1
	GEV2098	0	1	0	0	0	1	0	0	0	0	0	0	0	0	0	0	0	0	0	0	0	0	0	0	1	0	0	1	1	1	1	0	0	0	0	0	1	0	1	1	1	1	1	1	1	1	1	1
	GEV2115	0	1	0	0	0	0	0	0	0	0	0	0	0	0	0	0	0	0	0	0	0	0	0	0	1	0	0	1	1	1	1	0	0	0	0	0	1	0	3	1	1	1	1	1	1	1	1	1
	GEV1054	0	1	0	0	0	0	0	0	0	0	0	0	0	0	0	0	0	0	0	0	0	0	0	0	1	1	0	1	1	1	1	0	0	0	0	0	1	0	0	1	1	1	1	1	1	1	1	1
	GEV1921	0	1	1	0	0	0	0	0	0	0	0	0	0	0	0	0	0	0	0	0	0	0	0	0	1	0	0	1	1	1	1	0	0	0	0	0	1	0	3	1	1	1	1	1	1	1	1	1
	GEV1989	0	1	0	0	0	0	0	0	0	0	0	0	0	0	0	0	0	0	0	0	0	0	0	0	1	0	0	1	1	1	1	0	0	0	0	0	1	0	0	1	1	1	1	1	1	1	1	1
	GEV1044	0	1	0	0	0	0	0	0	0	0	0	0	0	0	0	0	0	0	0	0	0	0	0	0	1	0	0	1	1	1	1	0	0	0	0	0	1	0	0	1	1	1	1	1	1	1	1	1
	GEV2116	0	1	0	0	0	0	0	0	0	0	0	0	0	0	0	4	0	0	0	0	0	0	0	0	1	0	0	1	1	1	1	0	0	0	0	0	1	0	0	1	1	1	1	1	1	1	1	1
	GEV2015	0	1	0	0	0	0	0	0	0	0	0	0	0	0	0	0	0	0	0	0	0	0	0	0	1	0	0	1	1	1	1	0	0	0	0	0	1	0	0	1	1	1	1	1	1	1	1	1
	GEV2049	0	1	0	0	0	0	0	0	0	0	0	0	0	0	0	0	0	0	0	0	0	0	0	0	1	0	0	1	1	1	1	0	0	0	0	0	1	0	0	1	1	1	1	1	1	1	1	1
	GEV2004	0	1	0	0	0	0	0	0	0	0	0	0	0	0	0	0	0	0	0	0	0	0	0	2	1	0	0	1	1	1	1	0	0	0	0	0	1	0	5	1	1	1	1	1	1	1	1	1
	GEV2117	0	1	0	0	0	0	0	0	0	0	2	0	0	0	0	0	0	0	0	0	0	0	0	0	1	0	0	1	1	1	1	0	0	0	0	0	1	0	3	1	1	1	1	1	1	1	1	1
	GEV1063	0	1	0	0	0	0	0	0	0	0	0	0	0	0	0	0	0	0	0	0	0	0	0	0	1	0	0	1	1	1	1	0	0	0	0	0	1	0	0	1	1	1	1	1	1	1	1	1
	GEV1001	0	1	0	0	0	0	0	0	0	0	3	0	0	0	0	0	0	0	0	0	0	0	0	0	1	0	0	1	1	1	1	0	0	0	0	0	1	0	0	1	1	1	1	1	1	1	1	1
	GEV2009	0	1	0	0	0	1	0	0	0	0	0	0	0	0	0	0	0	0	0	0	0	0	0	0	1	0	0	1	1	1	1	0	0	0	0	0	1	0	3	1	1	1	1	1	1	1	1	1
	GEV2063	0	4	0	0	0	1	0	0	0	0	0	0	0	0	0	0	0	0	0	0	0	0	0	0	1	0	0	1	1	1	1	0	0	0	0	0	1	0	0	1	1	1	1	1	1	1	1	1
	GEV2120	0	1	0	0	0	1	0	0	0	0	0	0	0	0	0	0	0	0	0	0	0	0	0	0	1	0	0	1	1	1	1	0	0	0	0	0	1	0	0	1	1	1	1	1	1	1	1	1
	GEV839	0	0	0	0	0	0	0	0	0	0	0	0	0	0	0	0	0	0	0	0	0	0	0	0	1	0	0	1	1	1	1	0	0	0	0	0	1	0	0	1	1	1	1	1	1	1	1	1
	GEV2129	0	1	1	0	0	1	0	0	0	0	0	0	0	0	0	0	0	0	0	0	0	0	0	0	1	0	0	1	1	1	1	0	0	0	0	0	1	0	0	1	1	1	1	1	1	1	1	1
	GEV2132	0	0	0	1	0	1	0	0	0	0	0	0	0	0	0	0	0	0	0	0	0	0	0	0	1	0	0	1	1	1	1	0	0	0	0	0	1	0	0	1	1	1	1	1	1	1	1	1
	GEV2135	0	0	0	0	0	0	0	0	0	0	0	0	0	0	0	0	0	0	0	0	0	0	0	0	1	0	0	1	1	1	1	0	0	0	0	0	1	0	0	1	1	1	1	1	1	1	1	1
Group 3	GEV2121	0	1	0	0	0	1	1	1	1	1	1	1	1	1	1	2	1	0	0	0	0	1	0	0	0	0	1	2	1	1	1	0	0	1	1	0	1	0	0	0	0	0	0	0	0	0	0	0
	GEV2125	0	1	0	0	1	1	1	1	1	1	1	1	1	1	1	2	1	0	0	0	0	1	0	0	0	0	0	2	1	1	1	0	0	1	1	0	1	0	0	0	0	0	0	0	0	0	0	0
	GEV2130	0	1	0	0	0	0	1	1	1	1	1	1	1	1	1	2	1	0	0	0	0	1	0	0	0	0	1	2	1	1	1	1	0	1	1	0	1	0	0	0	0	0	0	0	0	0	0	0
	GEV2127	0	1	0	0	0	0	1	1	1	1	1	1	1	1	1	2	1	0	0	0	0	1	0	0	0	0	1	2	1	1	1	0	0	1	1	0	1	0	3	0	0	0	0	0	0	0	0	0
	GEV2134	0	0	0	0	0	0	1	1	1	1	1	1	1	1	1	2	1	0	0	0	0	1	0	0	0	0	1	2	1	1	1	0	0	1	1	0	1	0	0	0	0	0	0	0	0	0	0	0
	Xp17-12	0	1	0	0	0	1	1	1	1	1	1	1	1	1	1	2	1	0	0	0	0	0	0	0	0	0	1	2	1	1	1	0	0	1	1	0	1	0	0	0	0	0	0	0	0	0	0	0
	GEV2097	0	1	0	0	0	0	1	1	1	1	1	1	1	1	1	2	1	0	0	0	0	1	0	0	0	0	1	2	1	1	1	0	0	1	1	0	1	0	0	0	0	0	0	0	0	0	0	0
	GEV2010	0	1	0	0	0	0	1	1	1	1	1	1	1	1	1	2	1	0	0	0	0	1	0	0	0	0	0	2	1	1	1	0	0	1	1	0	1	0	0	0	0	0	0	0	0	0	0	0
	GEV2112	0	1	0	0	0	0	1	1	1	1	1	1	1	1	1	2	1	0	0	0	0	1	0	0	0	0	1	2	1	1	1	0	0	1	1	0	1	0	3	0	0	0	0	0	0	0	0	0
	GEV2122	0	1	0	0	0	1	1	1	1	1	1	1	1	1	1	2	1	0	0	0	0	1	0	0	0	0	1	2	1	1	1	0	0	1	1	0	1	0	0	0	0	0	0	0	0	0	0	0
	GEV2124	0	1	0	0	0	1	1	1	1	1	1	1	1	1	1	2	1	0	0	0	0	1	0	0	0	0	1	2	1	1	1	1	0	1	1	0	1	0	0	0	0	0	2	0	0	0	0	0
[truncated: 525 more columns]

## Sheet: Supplementary Table 4
Supplementary Table 4. Pairwise nucleotide identity among the 58 genomes based on BLASTn of concatenated core genes.
	Strains	Xp4B	Xp15-11	Xp18-15	Xp5-6	Xp11-2	Xp4-20	GEV909	GEV1026	GEV893	91-118	GEV915	GEV936	GEV940	GEV993	GEV872	GEV904	GEV917	GEV968	TB15	Xp8-16	Xp2010	TB9	Xp3-15	Xp10-13	TB6	Xp9-5	Xp7-12	GEV2098	GEV2115	GEV1054	GEV1921	GEV1989	GEV1044	GEV2116	GEV2015	GEV2049	GEV2004	GEV2117	GEV1063	GEV1001	GEV2009	GEV2063	GEV2120	GEV839	GEV2129	GEV2132	GEV2135	GEV2121
Group 1	Xp4B	---	99.79	99.72	99.53	99.67	99.59	99.68	99.67	99.67	99.66	99.71	99.71	99.65	99.72	99.72	99.65	99.65	99.66	99.56	99.38	99.55	99.59	99.55	99.62	99.66	99.62	99.59	99.52	99.58	99.58	99.58	99.58	99.58	99.58	99.58	99.56	99.56	99.56	99.58	99.58	99.58	99.55	99.58	99.58	99.62	99.62	99.62	99.62
	Xp15-11	99.79	---	99.86	99.69	99.8	99.61	99.81	99.8	99.8	99.78	99.84	99.84	99.78	99.87	99.85	99.78	99.78	99.78	99.7	99.43	99.59	99.74	99.71	99.77	99.8	99.73	99.63	99.65	99.72	99.73	99.72	99.72	99.73	99.72	99.72	99.72	99.72	99.72	99.72	99.72	99.7	99.67	99.7	99.7	99.74	99.75	99.76	99.76
	Xp18-15	99.72	99.86	---	99.81	99.92	99.74	99.8	99.8	99.8	99.78	99.76	99.77	99.83	99.79	99.84	99.91	99.91	99.91	99.83	99.55	99.51	99.8	99.83	99.77	99.74	99.66	99.56	99.64	99.72	99.73	99.72	99.72	99.73	99.72	99.73	99.73	99.72	99.73	99.73	99.73	99.7	99.67	99.7	99.7	99.74	99.74	99.77	99.76
	Xp5-6	99.53	99.69	99.81	---	99.81	99.63	99.75	99.77	99.77	99.75	99.73	99.72	99.8	99.76	99.72	99.79	99.79	99.79	99.68	99.63	99.4	99.65	99.69	99.62	99.59	99.51	99.45	99.7	99.66	99.66	99.66	99.66	99.67	99.66	99.66	99.64	99.7	99.64	99.67	99.66	99.64	99.61	99.62	99.62	99.59	99.6	99.61	99.62
	Xp11-2	99.67	99.8	99.92	99.81	---	99.68	99.87	99.86	99.85	99.84	99.82	99.83	99.88	99.79	99.83	99.89	99.89	99.89	99.76	99.59	99.48	99.73	99.77	99.71	99.66	99.59	99.49	99.7	99.72	99.73	99.72	99.72	99.73	99.72	99.72	99.7	99.7	99.71	99.73	99.73	99.75	99.73	99.77	99.76	99.72	99.73	99.69	99.72
	Xp4-20	99.59	99.61	99.74	99.63	99.68	---	99.58	99.58	99.58	99.56	99.55	99.55	99.61	99.56	99.62	99.69	99.69	99.69	99.63	99.44	99.57	99.6	99.64	99.57	99.53	99.57	99.6	99.48	99.52	99.52	99.52	99.52	99.52	99.52	99.52	99.52	99.54	99.52	99.52	99.52	99.5	99.48	99.51	99.5	99.54	99.55	99.56	99.54
	GEV909	99.67	99.81	99.8	99.75	99.87	99.58	---	99.98	99.98	99.92	99.95	99.96	99.88	99.92	99.96	99.89	99.89	99.89	99.67	99.5	99.51	99.65	99.69	99.75	99.71	99.63	99.53	99.74	99.76	99.77	99.76	99.76	99.77	99.76	99.76	99.74	99.74	99.75	99.77	99.77	99.79	99.76	99.8	99.81	99.76	99.77	99.74	99.8
	GEV1026	99.67	99.8	99.8	99.77	99.86	99.58	99.98	---	100	99.94	99.96	99.94	99.89	99.93	99.95	99.89	99.89	99.88	99.67	99.49	99.51	99.64	99.68	99.74	99.7	99.63	99.53	99.75	99.78	99.79	99.78	99.78	99.79	99.78	99.78	99.76	99.76	99.76	99.78	99.78	99.8	99.78	99.79	99.8	99.76	99.77	99.74	99.8
	GEV893	99.67	99.8	99.8	99.77	99.85	99.58	99.98	100	---	99.94	99.96	99.95	99.89	99.93	99.96	99.89	99.89	99.88	99.67	99.49	99.51	99.64	99.68	99.74	99.7	99.63	99.53	99.75	99.77	99.78	99.78	99.78	99.78	99.77	99.78	99.76	99.75	99.76	99.78	99.79	99.8	99.78	99.79	99.8	99.76	99.77	99.74	99.8
	91-118	99.66	99.78	99.78	99.75	99.84	99.56	99.92	99.94	99.94	---	99.9	99.88	99.83	99.87	99.89	99.82	99.82	99.82	99.67	99.48	99.51	99.63	99.67	99.73	99.7	99.62	99.51	99.75	99.78	99.78	99.78	99.78	99.78	99.78	99.78	99.77	99.76	99.76	99.78	99.78	99.8	99.78	99.79	99.79	99.76	99.76	99.73	99.79
	GEV915	99.71	99.84	99.76	99.73	99.82	99.55	99.95	99.96	99.96	99.9	---	99.98	99.93	99.96	99.92	99.85	99.85	99.85	99.63	99.45	99.55	99.68	99.64	99.71	99.74	99.66	99.56	99.71	99.74	99.74	99.74	99.74	99.75	99.74	99.74	99.74	99.74	99.74	99.75	99.75	99.76	99.74	99.75	99.76	99.73	99.73	99.7	99.78
	GEV936	99.71	99.84	99.77	99.72	99.83	99.55	99.96	99.94	99.95	99.88	99.98	---	99.92	99.95	99.92	99.86	99.86	99.85	99.64	99.47	99.55	99.69	99.65	99.71	99.75	99.67	99.57	99.7	99.73	99.73	99.73	99.73	99.74	99.73	99.73	99.73	99.73	99.73	99.74	99.74	99.75	99.73	99.77	99.78	99.73	99.74	99.7	99.79
	GEV940	99.65	99.78	99.83	99.8	99.88	99.61	99.88	99.89	99.89	99.83	99.93	99.92	---	99.91	99.85	99.92	99.92	99.92	99.7	99.51	99.48	99.74	99.71	99.64	99.68	99.6	99.5	99.65	99.68	99.69	99.68	99.68	99.69	99.68	99.68	99.66	99.66	99.66	99.69	99.69	99.7	99.68	99.69	99.7	99.66	99.67	99.64	99.7
	GEV993	99.72	99.87	99.79	99.76	99.79	99.56	99.92	99.93	99.93	99.87	99.96	99.95	99.91	---	99.89	99.82	99.83	99.83	99.67	99.45	99.55	99.7	99.67	99.73	99.77	99.7	99.6	99.69	99.77	99.78	99.77	99.77	99.78	99.77	99.77	99.75	99.75	99.75	99.78	99.78	99.75	99.71	99.73	99.73	99.7	99.7	99.73	99.74
	GEV872	99.72	99.85	99.84	99.72	99.83	99.62	99.96	99.95	99.96	99.89	99.92	99.92	99.85	99.89	---	99.93	99.93	99.93	99.71	99.46	99.55	99.69	99.73	99.79	99.75	99.67	99.57	99.71	99.73	99.74	99.73	99.73	99.74	99.73	99.73	99.71	99.71	99.72	99.74	99.74	99.76	99.73	99.76	99.77	99.8	99.81	99.78	99.84
	GEV904	99.65	99.78	99.91	99.79	99.89	99.69	99.89	99.89	99.89	99.82	99.85	99.86	99.92	99.82	99.93	---	100	99.99	99.78	99.52	99.49	99.75	99.79	99.72	99.69	99.61	99.51	99.65	99.67	99.68	99.67	99.67	99.68	99.67	99.67	99.65	99.65	99.65	99.68	99.68	99.7	99.67	99.7	99.71	99.74	99.75	99.72	99.78
	GEV917	99.65	99.78	99.91	99.79	99.89	99.69	99.89	99.89	99.89	99.82	99.85	99.86	99.92	99.83	99.93	100	---	99.99	99.78	99.52	99.49	99.75	99.79	99.73	99.69	99.61	99.51	99.65	99.67	99.68	99.67	99.67	99.68	99.67	99.67	99.65	99.65	99.65	99.68	99.68	99.7	99.67	99.7	99.71	99.74	99.75	99.72	99.78
	GEV968	99.66	99.78	99.91	99.79	99.89	99.69	99.89	99.88	99.88	99.82	99.85	99.85	99.92	99.83	99.93	99.99	99.99	---	99.79	99.53	99.49	99.75	99.79	99.72	99.69	99.61	99.51	99.64	99.68	99.68	99.68	99.68	99.69	99.68	99.68	99.68	99.68	99.68	99.69	99.69	99.7	99.67	99.7	99.7	99.74	99.75	99.72	99.8
Group 2	TB15	99.56	99.7	99.83	99.68	99.76	99.63	99.67	99.67	99.67	99.67	99.63	99.64	99.7	99.67	99.71	99.78	99.78	99.79	---	99.71	99.68	99.95	99.98	99.92	99.89	99.81	99.71	99.8	99.89	99.88	99.89	99.89	99.89	99.89	99.89	99.89	99.89	99.89	99.89	99.88	99.86	99.83	99.86	99.86	99.9	99.9	99.93	99.65
	Xp8-16	99.38	99.43	99.55	99.63	99.59	99.44	99.5	99.49	99.49	99.48	99.45	99.47	99.51	99.45	99.46	99.52	99.52	99.53	99.71	---	99.59	99.67	99.7	99.64	99.62	99.53	99.59	99.69	99.67	99.67	99.68	99.67	99.69	99.67	99.68	99.68	99.73	99.67	99.69	99.68	99.67	99.65	99.69	99.69	99.65	99.64	99.64	99.39
	Xp2010	99.55	99.59	99.51	99.4	99.48	99.57	99.51	99.51	99.51	99.51	99.55	99.55	99.48	99.55	99.55	99.49	99.49	99.49	99.68	99.59	---	99.71	99.67	99.74	99.77	99.82	99.91	99.68	99.7	99.69	99.7	99.7	99.7	99.7	99.7	99.68	99.71	99.68	99.7	99.69	99.7	99.68	99.71	99.7	99.74	99.74	99.74	99.47
	TB9	99.59	99.74	99.8	99.65	99.73	99.6	99.65	99.64	99.64	99.63	99.68	99.69	99.74	99.7	99.69	99.75	99.75	99.75	99.95	99.67	99.71	---	99.96	99.9	99.93	99.85	99.74	99.77	99.84	99.85	99.84	99.84	99.85	99.84	99.84	99.84	99.84	99.85	99.85	99.85	99.82	99.8	99.82	99.83	99.87	99.87	99.89	99.61
	Xp3-15	99.55	99.71	99.83	99.69	99.77	99.64	99.69	99.68	99.68	99.67	99.64	99.65	99.71	99.67	99.73	99.79	99.79	99.79	99.98	99.7	99.67	99.96	---	99.93	99.89	99.81	99.71	99.8	99.88	99.88	99.87	99.87	99.88	99.88	99.87	99.87	99.87	99.88	99.88	99.88	99.85	99.83	99.86	99.86	99.9	99.9	99.92	99.65
	Xp10-13	99.62	99.77	99.77	99.62	99.71	99.57	99.75	99.74	99.74	99.73	99.71	99.71	99.64	99.73	99.79	99.72	99.73	99.72	99.92	99.64	99.74	99.9	99.93	---	99.96	99.88	99.77	99.87	99.94	99.95	99.94	99.94	99.95	99.94	99.95	99.94	99.94	99.95	99.95	99.95	99.92	99.89	99.92	99.93	99.97	99.97	99.99	99.71
	TB6	99.66	99.8	99.74	99.59	99.66	99.53	99.71	99.7	99.7	99.7	99.74	99.75	99.68	99.77	99.75	99.69	99.69	99.69	99.89	99.62	99.77	99.93	99.89	99.96	---	99.92	99.81	99.83	99.91	99.92	99.91	99.91	99.92	99.91	99.91	99.89	99.89	99.89	99.92	99.92	99.89	99.86	99.89	99.89	99.93	99.93	99.95	99.65
	Xp9-5	99.62	99.73	99.66	99.51	99.59	99.57	99.63	99.63	99.63	99.62	99.66	99.67	99.6	99.7	99.67	99.61	99.61	99.61	99.81	99.53	99.82	99.85	99.81	99.88	99.92	---	99.89	99.75	99.84	99.84	99.84	99.84	99.84	99.83	99.84	99.82	99.81	99.81	99.84	99.84	99.81	99.78	99.81	99.81	99.85	99.85	99.87	99.58
	Xp7-12	99.59	99.63	99.56	99.45	99.49	99.6	99.53	99.53	99.53	99.51	99.56	99.57	99.5	99.6	99.57	99.51	99.51	99.51	99.71	99.59	99.91	99.74	99.71	99.77	99.81	99.89	---	99.69	99.73	99.73	99.73	99.73	99.73	99.73	99.73	99.73	99.76	99.73	99.73	99.73	99.71	99.67	99.7	99.7	99.74	99.75	99.77	99.49
	GEV2098	99.51	99.65	99.64	99.7	99.7	99.48	99.74	99.75	99.75	99.75	99.71	99.7	99.65	99.69	99.71	99.65	99.65	99.64	99.8	99.69	99.68	99.77	99.8	99.87	99.83	99.75	99.69	---	99.91	99.91	99.9	99.9	99.91	99.91	99.9	99.88	99.94	99.88	99.91	99.91	99.93	99.91	99.92	99.92	99.89	99.89	99.86	99.62
	GEV2115	99.58	99.72	99.72	99.66	99.72	99.52	99.76	99.78	99.77	99.78	99.74	99.73	99.68	99.77	99.73	99.67	99.67	99.68	99.89	99.67	99.7	99.84	99.88	99.94	99.91	99.84	99.73	99.91	---	99.99	99.99	99.99	99.99	100	99.99	99.98	99.97	99.98	99.99	99.99	99.97	99.94	99.95	99.95	99.92	99.92	99.95	99.65
	GEV1054	99.58	99.73	99.73	99.66	99.73	99.52	99.77	99.79	99.78	99.78	99.74	99.73	99.69	99.78	99.74	99.68	99.68	99.68	99.88	99.67	99.69	99.85	99.88	99.95	99.92	99.84	99.73	99.91	99.99	---	99.99	99.99	100	99.99	99.99	99.97	99.97	99.97	100	99.99	99.96	99.93	99.95	99.95	99.92	99.92	99.95	99.65
	GEV1921	99.58	99.72	99.72	99.66	99.72	99.52	99.76	99.78	99.78	99.78	99.74	99.73	99.68	99.77	99.73	99.67	99.67	99.68	99.89	99.68	99.7	99.84	99.87	99.94	99.91	99.84	99.73	99.9	99.99	99.99	---	100	99.99	99.99	100	99.98	99.97	99.97	99.99	99.99	99.97	99.94	99.95	99.95	99.92	99.92	99.95	99.65
	GEV1989	99.58	99.72	99.72	99.66	99.72	99.52	99.76	99.78	99.78	99.78	99.74	99.73	99.68	99.77	99.73	99.67	99.67	99.68	99.89	99.67	99.7	99.84	99.87	99.94	99.91	99.84	99.73	99.9	99.99	99.99	100	---	99.99	99.99	100	99.98	99.97	99.97	99.99	99.99	99.97	99.94	99.95	99.95	99.92	99.92	99.95	99.65
	GEV1044	99.58	99.73	99.73	99.67	99.73	99.52	99.77	99.79	99.78	99.78	99.75	99.74	99.69	99.78	99.74	99.68	99.68	99.69	99.89	99.69	99.7	99.85	99.88	99.95	99.92	99.84	99.73	99.91	99.99	100	99.99	99.99	---	99.99	99.99	99.98	99.97	99.97	100	99.99	99.96	99.94	99.95	99.95	99.92	99.92	99.95	99.65
	GEV2116	99.58	99.72	99.72	99.66	99.72	99.52	99.76	99.78	99.77	99.78	99.74	99.73	99.68	99.77	99.73	99.67	99.67	99.68	99.89	99.67	99.7	99.84	99.88	99.94	99.91	99.83	99.73	99.91	100	99.99	99.99	99.99	99.99	---	100	99.98	99.97	99.98	99.99	99.99	99.97	99.94	99.95	99.95	99.92	99.92	99.95	99.65
	GEV2015	99.58	99.72	99.73	99.66	99.72	99.52	99.76	99.78	99.78	99.78	99.74	99.73	99.68	99.77	99.73	99.67	99.67	99.68	99.89	99.68	99.7	99.84	99.87	99.95	99.91	99.84	99.73	99.9	99.99	99.99	100	100	99.99	100	---	99.98	99.97	99.98	99.99	99.99	99.97	99.94	99.95	99.95	99.92	99.92	99.95	99.65
	GEV2049	99.56	99.72	99.73	99.64	99.7	99.52	99.74	99.76	99.76	99.76	99.74	99.73	99.66	99.75	99.71	99.65	99.65	99.68	99.89	99.68	99.68	99.84	99.87	99.94	99.89	99.82	99.73	99.88	99.98	99.97	99.98	99.98	99.98	99.98	99.98	---	99.99	100	99.98	99.97	99.95	99.92	99.93	99.93	99.9	99.9	99.93	99.67
	GEV2004	99.56	99.72	99.72	99.7	99.7	99.54	99.74	99.76	99.75	99.76	99.74	99.73	99.66	99.75	99.71	99.65	99.65	99.68	99.89	99.73	99.71	99.84	99.87	99.94	99.89	99.81	99.76	99.94	99.97	99.97	99.97	99.97	99.97	99.97	99.97	99.99	---	99.99	99.97	99.97	99.95	99.91	99.93	99.93	99.9	99.9	99.93	99.66
	GEV2117	99.56	99.72	99.73	99.64	99.71	99.52	99.75	99.76	99.76	99.76	99.74	99.73	99.66	99.75	99.72	99.65	99.65	99.68	99.89	99.67	99.68	99.85	99.88	99.95	99.89	99.81	99.73	99.88	99.98	99.97	99.97	99.97	99.97	99.98	99.98	100	99.99	---	99.97	99.97	99.95	99.92	99.93	99.93	99.9	99.9	99.93	99.67
	GEV1063	99.58	99.72	99.73	99.67	99.73	99.52	99.77	99.78	99.78	99.78	99.75	99.74	99.69	99.78	99.74	99.68	99.68	99.69	99.89	99.69	99.7	99.85	99.88	99.95	99.92	99.84	99.73	99.91	99.99	100	99.99	99.99	100	99.99	99.99	99.98	99.97	99.97	---	99.99	99.96	99.93	99.95	99.95	99.92	99.93	99.95	99.65
	GEV1001	99.58	99.72	99.73	99.66	99.73	99.52	99.77	99.78	99.79	99.78	99.75	99.74	99.69	99.78	99.74	99.68	99.68	99.69	99.88	99.68	99.69	99.85	99.88	99.95	99.92	99.84	99.73	99.91	99.99	99.99	99.99	99.99	99.99	99.99	99.99	99.97	99.97	99.97	99.99	---	99.97	99.93	99.95	99.95	99.92	99.92	99.95	99.64
	GEV2009	99.58	99.7	99.7	99.64	99.75	99.5	99.79	99.8	99.8	99.8	99.76	99.75	99.7	99.75	99.76	99.7	99.7	99.7	99.86	99.67	99.7	99.82	99.85	99.92	99.89	99.81	99.71	99.93	99.97	99.96	99.97	99.97	99.96	99.97	99.97	99.95	99.95	99.95	99.96	99.97	---	99.97	99.98	99.98	99.95	99.94	99.93	99.68
	GEV2063	99.55	99.67	99.67	99.61	99.73	99.48	99.76	99.78	99.78	99.78	99.74	99.73	99.68	99.71	99.73	99.67	99.67	99.67	99.83	99.65	99.68	99.8	99.83	99.89	99.86	99.78	99.67	99.91	99.94	99.93	99.94	99.94	99.94	99.94	99.94	99.92	99.91	99.92	99.93	99.93	99.97	---	99.96	99.95	99.93	99.92	99.89	99.65
	GEV2120	99.58	99.7	99.7	99.62	99.77	99.51	99.8	99.79	99.79	99.79	99.75	99.77	99.69	99.73	99.76	99.7	99.7	99.7	99.86	99.69	99.71	99.82	99.86	99.92	99.89	99.81	99.7	99.92	99.95	99.95	99.95	99.95	99.95	99.95	99.95	99.93	99.93	99.93	99.95	99.95	99.98	99.96	---	99.99	99.96	99.95	99.92	99.68
	GEV839	99.58	99.7	99.7	99.62	99.76	99.5	99.81	99.8	99.8	99.79	99.76	99.78	99.7	99.73	99.77	99.71	99.71	99.7	99.86	99.69	99.7	99.83	99.86	99.93	99.89	99.81	99.7	99.92	99.95	99.95	99.95	99.95	99.95	99.95	99.95	99.93	99.93	99.93	99.95	99.95	99.98	99.95	99.99	---	99.95	99.95	99.93	99.68
	GEV2129	99.62	99.74	99.74	99.59	99.72	99.54	99.76	99.76	99.76	99.76	99.73	99.73	99.66	99.7	99.8	99.74	99.74	99.74	99.9	99.65	99.74	99.87	99.9	99.97	99.93	99.85	99.74	99.89	99.92	99.92	99.92	99.92	99.92	99.92	99.92	99.9	99.9	99.9	99.92	99.92	99.95	99.93	99.96	99.95	---	99.99	99.96	99.72
	GEV2132	99.62	99.75	99.74	99.6	99.73	99.55	99.77	99.77	99.77	99.76	99.73	99.74	99.67	99.7	99.81	99.75	99.75	99.75	99.9	99.64	99.74	99.87	99.9	99.97	99.93	99.85	99.75	99.89	99.92	99.92	99.92	99.92	99.92	99.92	99.92	99.9	99.9	99.9	99.93	99.92	99.94	99.92	99.95	99.95	99.99	---	99.96	99.72
	GEV2135	99.62	99.76	99.77	99.61	99.69	99.56	99.74	99.74	99.74	99.73	99.7	99.7	99.64	99.73	99.78	99.72	99.72	99.72	99.93	99.64	99.74	99.89	99.92	99.99	99.95	99.87	99.77	99.86	99.95	99.95	99.95	99.95	99.95	99.95	99.95	99.93	99.93	99.93	99.95	99.95	99.93	99.89	99.92	99.93	99.96	99.96	---	99.69
Group 3	GEV2121	99.62	99.76	99.76	99.62	99.72	99.54	99.8	99.8	99.8	99.79	99.78	99.79	99.7	99.74	99.84	99.78	99.78	99.8	99.65	99.39	99.47	99.61	99.65	99.71	99.65	99.58	99.49	99.62	99.65	99.65	99.65	99.65	99.65	99.65	99.65	99.67	99.66	99.67	99.65	99.64	99.68	99.65	99.68	99.68	99.72	99.72	99.69	---
	GEV2125	99.58	99.71	99.7	99.58	99.68	99.48	99.76	99.76	99.76	99.75	99.72	99.73	99.66	99.7	99.8	99.74	99.74	99.74	99.59	99.33	99.43	99.55	99.59	99.65	99.61	99.54	99.44	99.58	99.61	99.61	99.61	99.61	99.61	99.61	99.61	99.59	99.59	99.59	99.61	99.6	99.64	99.62	99.65	99.64	99.68	99.68	99.65	99.92
	GEV2130	99.65	99.78	99.79	99.66	99.72	99.56	99.79	99.79	99.79	99.78	99.75	99.76	99.69	99.79	99.83	99.77	99.77	99.78	99.68	99.39	99.48	99.63	99.67	99.73	99.7	99.63	99.52	99.61	99.7	99.7	99.7	99.7	99.7	99.7	99.7	99.68	99.68	99.68	99.7	99.69	99.67	99.64	99.67	99.67	99.71	99.71	99.74	99.95
	GEV2127	99.65	99.78	99.79	99.66	99.72	99.56	99.79	99.79	99.79	99.78	99.75	99.76	99.7	99.79	99.83	99.77	99.77	99.78	99.68	99.39	99.48	99.63	99.67	99.73	99.7	99.63	99.53	99.61	99.7	99.7	99.7	99.7	99.7	99.7	99.7	99.68	99.68	99.68	99.7	99.69	99.67	99.64	99.67	99.67	99.71	99.71	99.74	99.95
	GEV2134	99.61	99.75	99.75	99.62	99.68	99.52	99.76	99.75	99.76	99.75	99.72	99.72	99.66	99.75	99.8	99.74	99.74	99.74	99.64	99.35	99.45	99.59	99.63	99.7	99.67	99.59	99.49	99.57	99.66	99.66	99.66	99.66	99.66	99.66	99.66	99.64	99.64	99.64	99.66	99.65	99.63	99.6	99.63	99.64	99.67	99.67	99.7	99.91
	Xp17-12	99.64	99.78	99.71	99.68	99.71	99.48	99.79	99.8	99.8	99.79	99.84	99.83	99.77	99.87	99.76	99.7	99.69	99.7	99.59	99.38	99.48	99.63	99.6	99.66	99.7	99.62	99.52	99.62	99.7	99.7	99.7	99.7	99.7	99.7	99.7	99.68	99.67	99.68	99.7	99.7	99.68	99.65	99.66	99.66	99.63	99.63	99.65	99.86
	GEV2097	99.59	99.74	99.75	99.69	99.72	99.52	99.8	99.82	99.81	99.81	99.8	99.79	99.72	99.81	99.77	99.71	99.71	99.74	99.64	99.42	99.42	99.59	99.63	99.69	99.64	99.56	99.48	99.63	99.72	99.72	99.73	99.73	99.72	99.72	99.73	99.74	99.74	99.74	99.72	99.72	99.7	99.67	99.68	99.68	99.65	99.65	99.68	99.93
	GEV2010	99.6	99.75	99.74	99.71	99.75	99.53	99.82	99.84	99.84	99.83	99.8	99.79	99.74	99.83	99.8	99.73	99.73	99.74	99.63	99.42	99.44	99.6	99.64	99.7	99.66	99.58	99.48	99.66	99.73	99.74	99.73	99.73	99.74	99.73	99.74	99.72	99.71	99.71	99.74	99.74	99.71	99.69	99.7	99.7	99.67	99.67	99.69	99.9
	GEV2112	99.6	99.74	99.75	99.71	99.74	99.52	99.82	99.83	99.83	99.83	99.79	99.78	99.74	99.83	99.79	99.73	99.73	99.74	99.64	99.42	99.44	99.59	99.63	99.69	99.66	99.58	99.48	99.65	99.74	99.74	99.74	99.74	99.74	99.74	99.74	99.72	99.72	99.72	99.74	99.73	99.71	99.68	99.7	99.7	99.67	99.66	99.69	99.9
	GEV2122	99.64	99.76	99.76	99.64	99.74	99.54	99.82	99.82	99.82	99.81	99.78	99.79	99.72	99.76	99.86	99.8	99.8	99.79	99.65	99.39	99.49	99.61	99.65	99.71	99.67	99.59	99.49	99.63	99.67	99.66	99.67	99.67	99.67	99.67	99.67	99.65	99.64	99.65	99.66	99.66	99.7	99.67	99.7	99.7	99.74	99.74	99.71	99.98
	GEV2124	99.64	99.77	99.76	99.64	99.75	99.55	99.82	99.82	99.82	99.8	99.79	99.79	99.72	99.76	99.86	99.8	99.8	99.8	99.65	99.39	99.48	99.62	99.65	99.72	99.68	99.6	99.5	99.64	99.66	99.67	99.67	99.67	99.67	99.66	99.67	99.65	99.64	99.65	99.67	99.67	99.69	99.67	99.7	99.7	99.74	99.74	99.71	99.97
[truncated: 10 more columns]

## Sheet: Supplementary Table 5
Supplementary Table 5. Pairwise Average nucleotide identity among 58 genomes based on BLAST using full genomes.
	Group 1A and 1B were described based on Schwartz et al. 2015. The phylogenetic description of subgroups within Group 1 was not described in this study but presented here as reference.
		Group 1A						Group 1B												Group 2																													Group 3
	Strains	Xp11-2	Xp15-11	Xp18-15	Xp4-20	Xp4B	Xp5-6	91-118	GEV1026	GEV872	GEV893	GEV904	GEV909	GEV915	GEV917	GEV936	GEV940	GEV968	GEV993	GEV1001	GEV1044	GEV1054	GEV1063	GEV1921	GEV1989	GEV2004	GEV2009	GEV2015	GEV2049	GEV2063	GEV2098	GEV2115	GEV2116_S29_contigs	GEV2117	GEV2120	GEV2129	GEV2132	GEV2135	GEV839	TB15	TB6	TB9	Xp10-13	Xp2010	Xp3-15	Xp7-12	Xp8-16	Xp9-5	GEV2010
Group 1A	Xp11-2	---	99.96	99.95	99.65	99.63	99.86	99.93	99.83	99.85	99.82	99.83	99.84	99.83	99.83	99.83	99.82	99.84	99.83	99.73	99.68	99.68	99.74	99.73	99.75	99.74	99.73	99.75	99.75	99.76	99.76	99.74	99.74	99.75	99.75	99.73	99.74	99.75	99.67	99.47	99.63	99.41	99.75	99.56	99.7	99.79	99.68	99.79	99.58
	Xp15-11	99.88	---	99.86	99.57	99.58	99.78	99.85	99.75	99.78	99.75	99.78	99.78	99.76	99.76	99.75	99.75	99.77	99.75	99.65	99.57	99.57	99.65	99.45	99.45	99.44	99.44	99.46	99.45	99.47	99.47	99.46	99.45	99.47	99.46	99.45	99.45	99.47	99.58	99.37	99.53	99.33	99.64	99.5	99.61	99.71	99.6	99.68	99.33
	Xp18-15	99.94	99.92	---	99.66	99.63	99.85	99.9	99.82	99.82	99.82	99.82	99.83	99.85	99.83	99.82	99.82	99.84	99.81	99.72	99.67	99.67	99.73	99.75	99.76	99.75	99.76	99.76	99.76	99.76	99.76	99.76	99.75	99.76	99.75	99.75	99.76	99.76	99.67	99.44	99.62	99.41	99.74	99.6	99.7	99.78	99.68	99.75	99.63
	Xp4-20	99.58	99.59	99.59	---	99.33	99.54	99.87	99.83	99.84	99.83	99.84	99.84	99.83	99.84	99.84	99.83	99.84	99.81	99.71	99.67	99.65	99.71	99.71	99.7	99.69	99.7	99.7	99.7	99.72	99.72	99.71	99.71	99.71	99.7	99.71	99.71	99.72	99.4	99.44	99.59	99.38	99.74	99.57	99.42	99.78	99.64	99.44	99.43
	Xp4B	99.84	99.85	99.83	99.59	---	99.77	99.83	99.77	99.75	99.75	99.76	99.77	99.76	99.76	99.75	99.76	99.77	99.76	99.97	99.97	99.97	99.97	99.84	99.87	99.85	99.86	99.86	99.86	99.87	99.87	99.85	99.85	99.84	99.86	99.84	99.84	99.84	99.97	99.75	99.89	99.69	99.97	99.94	99.95	99.97	99.97	99.96	99.48
	Xp5-6	99.83	99.82	99.82	99.59	99.56	---	99.93	99.82	99.83	99.82	`	99.82	99.84	99.82	99.82	99.82	99.83	99.83	99.68	99.63	99.63	99.69	99.71	99.69	99.67	99.72	99.69	99.68	99.68	99.68	99.71	99.71	99.71	99.7	99.71	99.72	99.71	99.63	99.48	99.61	99.51	99.69	99.57	99.65	99.73	99.64	99.69	99.58
Group 1B	91-118	99.85	99.86	99.82	99.84	99.7	99.85	---	99.89	99.89	99.87	99.89	99.89	99.9	99.87	99.89	99.89	99.88	99.89	99.78	99.77	99.77	99.78	99.75	99.78	99.77	99.77	99.76	99.76	99.78	99.76	99.76	99.76	99.75	99.75	99.74	99.77	99.77	99.71	99.67	99.74	99.72	99.78	99.71	99.68	99.78	99.74	99.78	99.75
	GEV1026	99.79	99.79	99.75	99.79	99.65	99.78	99.94	---	99.99	99.99	99.99	99.99	100	99.99	99.99	99.99	99.99	99.99	99.79	99.78	99.77	99.78	99.79	99.79	99.79	99.78	99.8	99.79	99.8	99.8	99.8	99.8	99.79	99.79	99.79	99.79	99.8	99.67	99.67	99.72	99.55	99.79	99.67	99.64	99.79	99.76	99.71	99.75
	GEV872	99.8	99.79	99.76	99.79	99.66	99.78	99.94	99.99	---	99.99	99.99	99.99	99.99	99.99	99.99	99.99	99.99	99.99	99.79	99.77	99.78	99.78	99.79	99.78	99.77	99.77	99.77	99.76	99.78	99.76	99.78	99.78	99.76	99.75	99.77	99.78	99.78	99.67	99.68	99.73	99.55	99.79	99.67	99.65	99.8	99.76	99.71	99.72
	GEV893	99.77	99.78	99.75	99.78	99.63	99.76	99.92	99.98	99.97	---	99.99	99.98	99.99	99.98	99.98	99.98	99.99	99.98	99.77	99.76	99.76	99.76	99.78	99.77	99.76	99.76	99.76	99.75	99.77	99.76	99.77	99.77	99.76	99.74	99.76	99.77	99.77	99.66	99.65	99.7	99.53	99.78	99.64	99.62	99.78	99.74	99.69	99.71
	GEV904	99.78	99.78	99.75	99.79	99.64	99.77	99.93	99.99	99.98	99.99	---	99.99	99.99	99.99	99.99	99.98	99.99	99.98	99.78	99.76	99.77	99.76	99.79	99.77	99.77	99.77	99.77	99.75	99.78	99.76	99.78	99.78	99.8	99.75	99.77	99.78	99.78	99.66	99.66	99.71	99.53	99.79	99.64	99.63	99.79	99.75	99.7	99.72
	GEV909	99.78	99.79	99.75	99.79	99.64	99.77	99.93	99.99	99.98	99.99	99.99	---	99.99	99.99	99.99	99.99	99.99	99.98	99.78	99.77	99.77	99.77	99.79	99.77	99.77	99.77	99.77	99.75	99.78	99.76	99.78	99.78	99.76	99.75	99.77	99.78	99.78	99.66	99.66	99.71	99.54	99.79	99.65	99.64	99.79	99.75	99.7	99.72
	GEV915	99.79	99.8	99.76	99.8	99.66	99.78	99.93	99.99	99.98	99.99	99.99	99.99	---	99.99	99.99	99.98	99.99	99.98	99.78	99.77	99.77	99.77	99.81	99.81	99.81	99.8	99.81	99.81	99.81	99.81	99.82	99.82	99.81	99.81	99.81	99.8	99.81	99.67	99.67	99.72	99.55	99.79	99.67	99.64	99.79	99.75	99.72	99.77
	GEV917	99.79	99.79	99.75	99.79	99.65	99.78	99.94	99.99	99.99	99.99	99.99	99.99	99.99	---	99.99	99.98	99.99	99.99	99.79	99.77	99.78	99.78	99.8	99.8	99.79	99.78	99.8	99.8	99.8	99.8	99.8	99.8	99.8	99.79	99.8	99.79	99.8	99.67	99.68	99.72	99.55	99.78	99.66	99.65	99.79	99.75	99.71	99.76
	GEV936	99.79	99.79	99.75	99.79	99.65	99.78	99.94	99.99	99.99	99.99	99.99	99.99	99.99	99.99	---	99.98	99.99	99.99	99.79	99.77	99.78	99.78	99.81	99.8	99.79	99.78	99.75	99.79	99.79	99.75	99.69	99.8	99.8	99.79	99.77	99.77	99.75	99.79	99.68	99.72	99.56	99.79	99.66	99.64	99.8	99.75	99.71	99.78
	GEV940	99.77	99.78	99.75	99.79	99.64	99.77	99.93	99.99	99.98	99.99	99.99	99.99	99.99	99.99	99.99	---	99.99	99.98	99.77	99.76	99.76	99.76	99.81	99.8	99.8	99.79	99.8	99.8	99.81	99.81	99.81	99.81	99.81	99.8	99.8	99.8	99.8	99.66	99.65	99.7	99.54	99.78	99.64	99.63	99.78	99.74	99.7	99.75
	GEV968	99.78	99.78	99.75	99.79	99.64	99.77	99.93	99.99	99.98	99.99	99.99	99.99	99.99	99.99	99.99	99.98	---	99.98	99.78	99.77	99.77	99.77	99.81	99.8	99.8	99.8	99.8	99.8	99.81	99.81	99.81	99.81	99.81	99.79	99.81	99.8	99.81	99.66	99.66	99.71	99.54	99.79	99.65	99.63	99.79	99.75	99.7	99.76
	GEV993	99.79	99.79	99.75	99.79	99.65	99.78	99.94	99.99	99.99	99.99	99.99	99.99	99.99	99.99	99.99	99.99	99.99	---	99.79	99.77	99.77	99.78	99.81	99.8	99.8	99.79	99.8	99.8	99.81	99.8	99.81	99.81	99.8	99.79	99.81	99.8	99.81	99.67	99.67	99.72	99.55	99.79	99.66	99.64	99.8	99.76	99.71	99.76
Group 2	GEV1001	99.75	99.75	99.72	99.75	99.84	99.73	99.84	99.8	99.81	99.8	99.8	99.8	99.81	99.8	99.79	99.79	99.8	99.8	---	99.96	99.96	99.99	99.97	99.99	99.99	99.98	99.99	99.99	99.99	99.99	99.98	99.97	100	99.99	99.97	99.99	100	99.87	99.88	99.93	99.76	99.99	99.92	99.84	99.99	99.97	99.91	99.67
	GEV1044	99.75	99.75	99.72	99.74	99.86	99.72	99.84	99.79	99.8	99.8	99.8	99.79	99.81	99.79	99.79	99.78	99.8	99.79	99.99	---	99.99	99.98	99.97	100	99.99	99.99	100	99.99	100	99.99	99.98	99.98	99.98	99.99	99.97	99.97	99.98	99.9	99.9	99.95	99.79	99.99	99.95	99.86	99.98	99.98	99.91	99.64
	GEV1054	99.75	99.75	99.72	99.74	99.86	99.72	99.83	99.79	99.8	99.79	99.8	99.79	99.81	99.79	99.79	99.78	99.8	99.79	99.98	99.99	---	99.99	99.97	100	99.99	99.98	100	99.99	100	99.99	99.98	99.98	99.98	99.99	99.97	99.97	99.98	99.9	99.9	99.95	99.78	99.99	99.94	99.86	99.98	99.98	99.91	99.64
	GEV1063	99.76	99.76	99.72	99.75	99.84	99.73	99.85	99.8	99.8	99.8	99.8	99.8	99.81	99.8	99.79	99.78	99.8	99.8	99.99	99.96	99.96	---	99.97	99.99	99.99	99.98	99.99	99.99	99.99	99.99	99.98	99.97	99.99	99.99	99.97	99.99	100	99.87	99.88	99.93	99.76	99.99	99.92	99.84	99.98	99.96	99.91	99.66
	GEV1921	99.82	99.8	99.84	99.81	99.95	99.8	99.84	99.79	99.8	99.8	99.8	99.81	99.78	99.79	99.79	99.79	99.79	99.79	99.96	99.97	99.98	99.96	---	99.97	99.95	99.97	99.98	99.97	99.95	99.97	99.98	99.96	99.92	99.97	99.93	99.87	99.92	99.88	99.96	99.98	99.92	99.95	99.86	99.95	99.94	99.97	99.94	99.65
	GEV1989	99.82	99.8	99.83	99.8	99.97	99.8	99.84	99.78	99.8	99.8	99.79	99.81	99.77	99.78	99.77	99.77	99.77	99.77	99.97	99.99	99.99	99.97	99.95	---	99.97	99.98	99.99	99.99	99.96	99.99	99.96	99.95	99.95	99.98	99.92	99.87	99.92	99.91	99.97	99.99	99.93	99.96	99.9	99.97	99.96	99.99	99.96	99.64
	GEV2004	99.83	99.81	99.84	99.8	99.95	99.79	99.84	99.77	99.79	99.79	99.79	99.8	99.78	99.77	99.77	99.77	99.77	99.77	99.96	99.98	99.98	99.96	99.93	99.97	---	99.96	99.97	99.96	99.95	99.97	99.94	99.92	99.91	99.96	99.91	99.87	99.92	99.9	99.96	99.98	99.92	99.95	99.88	99.96	99.96	99.97	99.96	99.63
	GEV2009	99.82	99.8	99.83	99.8	99.97	99.8	99.85	99.77	99.79	99.79	99.78	99.8	99.77	99.77	99.77	99.77	99.77	99.77	99.97	99.99	99.99	99.97	99.96	99.98	99.95	---	99.98	99.97	99.96	99.98	99.97	99.95	99.95	99.98	99.92	99.89	99.91	99.89	99.99	99.99	99.99	99.97	99.91	99.97	99.96	99.99	99.96	99.66
	GEV2015	99.81	99.79	99.82	99.79	99.96	99.78	99.85	99.77	99.8	99.8	99.79	99.81	99.76	99.77	99.76	99.76	99.77	99.77	99.97	99.99	99.99	99.97	99.95	99.99	99.95	99.98	---	99.99	99.94	99.99	99.95	99.95	99.94	99.97	99.92	99.87	99.92	99.9	99.97	99.99	99.93	99.97	99.9	99.96	99.96	99.99	99.96	99.62
	GEV2049	99.8	99.78	99.82	99.79	99.96	99.78	99.84	99.76	99.8	99.79	99.79	99.8	99.75	99.76	99.75	99.75	99.76	99.75	99.97	99.99	99.99	99.97	99.94	99.98	99.96	99.98	99.99	---	99.95	99.98	99.96	99.95	99.95	99.97	99.92	99.86	99.9	99.9	99.96	99.99	99.93	99.96	99.89	99.96	99.96	99.99	99.95	99.62
	GEV2063	99.84	99.82	99.84	99.8	99.97	99.8	99.84	99.78	99.8	99.8	99.8	99.81	99.77	99.78	99.78	99.78	99.78	99.78	99.97	99.99	99.99	99.97	99.95	99.99	99.96	99.98	99.99	99.98	---	99.99	99.96	99.95	99.94	99.99	99.92	99.9	99.93	99.9	99.97	99.99	99.93	99.97	99.9	99.96	99.97	99.99	99.96	99.66
	GEV2098	99.82	99.8	99.84	99.79	99.95	99.78	99.84	99.76	99.81	99.8	99.8	99.81	99.76	99.76	99.76	99.76	99.76	99.76	99.96	99.99	99.99	99.96	99.96	99.99	99.96	99.98	99.99	99.98	99.96	---	99.97	99.95	99.94	99.98	99.91	99.87	99.91	99.9	99.96	99.99	99.93	99.96	99.88	99.96	99.95	99.98	99.95	99.63
	GEV2115	99.81	99.8	99.83	99.81	99.96	99.79	99.84	99.78	99.8	99.81	99.81	99.81	99.77	99.77	99.77	99.77	99.77	99.78	99.95	99.97	99.97	99.95	99.97	99.98	99.93	99.97	99.97	99.97	99.93	99.97	---	99.98	99.93	99.97	99.93	99.85	99.91	99.89	99.95	99.97	99.9	99.95	99.86	99.94	99.94	99.97	99.95	99.64
	GEV2116	99.82	99.79	99.82	99.81	99.96	99.79	99.84	99.78	99.8	99.8	99.8	99.81	99.78	99.78	99.78	99.78	99.78	99.78	99.96	99.98	99.98	99.96	99.96	99.97	99.93	99.96	99.96	99.95	99.94	99.96	99.99	---	99.91	99.96	99.92	99.86	99.9	99.89	99.95	99.98	99.91	99.96	99.9	99.95	99.94	99.98	99.94	99.65
	GEV2117	99.82	99.8	99.83	99.8	99.95	99.78	99.84	99.76	99.8	99.8	99.8	99.81	99.76	99.76	99.77	99.76	99.77	99.76	99.99	99.98	99.98	99.99	99.94	99.99	99.96	99.98	99.98	99.98	99.96	99.98	99.97	99.95	---	99.97	99.92	99.93	99.99	99.88	99.95	99.98	99.91	99.99	99.87	99.97	99.96	99.98	99.95	99.65
	GEV2120	99.81	99.8	99.82	99.79	99.93	99.77	99.84	99.75	99.79	99.79	99.79	99.8	99.75	99.75	99.75	99.75	99.75	99.75	99.95	99.98	99.98	99.96	99.93	99.98	99.92	99.98	99.99	99.99	99.95	99.98	99.97	99.94	99.9	---	99.92	99.87	99.9	99.9	99.95	99.98	99.92	99.95	99.9	99.95	99.94	99.98	99.95	99.63
	GEV2129	99.82	99.79	99.83	99.81	99.94	99.79	99.84	99.77	99.8	99.8	99.8	99.81	99.77	99.77	99.77	99.77	99.77	99.77	99.95	99.97	99.97	99.95	99.98	99.98	99.95	99.97	99.98	99.97	99.94	99.97	99.97	99.97	99.92	99.97	---	99.85	99.91	99.88	99.95	99.98	99.92	99.95	99.88	99.95	99.94	99.97	99.95	99.64
	GEV2132	99.84	99.81	99.85	99.81	99.96	99.81	99.84	99.78	99.8	99.79	99.79	99.81	99.78	99.77	99.77	99.77	99.77	99.77	100	99.99	99.99	100	99.96	99.99	99.95	99.98	99.98	99.98	99.98	99.99	99.98	99.96	99.98	99.98	99.93	---	99.98	99.88	99.99	99.99	99.99	100	99.89	99.98	99.98	99.98	99.97	99.66
	GEV2135	99.84	99.82	99.85	99.8	99.95	99.79	99.85	99.78	99.8	99.8	99.8	99.81	99.78	99.78	99.78	99.78	99.78	99.78	99.99	99.98	99.99	99.99	99.96	99.99	99.94	99.98	99.99	99.99	99.95	99.98	99.97	99.94	99.99	99.97	99.93	99.92	---	99.88	99.95	99.98	99.92	99.99	99.86	99.97	99.96	99.98	99.95	99.66
	GEV839	99.85	99.84	99.82	99.64	99.95	99.83	99.84	99.79	99.8	99.8	99.8	99.79	99.81	99.79	99.79	99.78	99.8	99.79	99.99	99.99	99.99	99.98	99.98	99.99	99.98	99.99	99.99	99.99	99.99	99.99	99.98	99.98	99.98	99.98	99.98	99.99	99.98	---	99.91	99.95	99.79	99.99	99.95	99.98	99.98	99.99	99.98	99.58
	TB15	99.76	99.76	99.72	99.72	99.87	99.74	99.85	99.77	99.78	99.78	99.79	99.78	99.79	99.77	99.78	99.76	99.78	99.78	99.97	99.97	99.97	99.98	99.8	99.82	99.81	99.84	99.82	99.82	99.82	99.82	99.8	99.8	99.79	99.82	99.8	99.81	99.79	99.91	---	99.97	99.89	99.97	99.96	99.87	99.97	99.98	99.91	99.51
	TB6	99.76	99.75	99.72	99.74	99.86	99.72	99.85	99.79	99.81	99.8	99.8	99.79	99.81	99.79	99.79	99.78	99.8	99.8	99.99	99.99	99.99	99.99	99.94	99.96	99.95	99.97	99.96	99.96	99.96	99.95	99.94	99.94	99.93	99.96	99.94	99.95	99.92	99.91	99.91	---	99.81	99.99	99.96	99.87	99.99	100	99.91	99.65
	TB9	99.71	99.69	99.67	99.69	99.8	99.72	99.85	99.75	99.74	99.75	99.75	99.73	99.73	99.74	99.75	99.74	99.73	99.75	99.93	99.93	99.93	99.93	99.77	99.78	99.77	99.9	99.78	99.78	99.78	99.77	99.78	99.78	99.76	99.79	99.77	99.87	99.75	99.85	99.91	99.92	---	99.92	99.96	99.81	99.91	99.94	99.84	99.6
	Xp10-13	99.57	99.56	99.57	99.6	99.56	99.55	99.8	99.72	99.73	99.72	99.73	99.73	99.75	99.73	99.72	99.73	99.74	99.71	99.98	99.93	99.93	99.97	99.98	99.99	99.99	99.99	99.99	99.99	99.99	99.99	99.98	99.98	99.99	99.99	99.97	99.99	99.99	99.72	99.72	99.83	99.64	---	99.86	99.7	99.95	99.91	99.71	99.67
	Xp2010	99.65	99.63	99.59	99.63	99.76	99.6	99.77	99.68	99.71	99.67	99.7	99.68	99.69	99.66	99.71	99.65	99.71	99.7	99.9	99.89	99.91	99.9	99.94	99.95	99.94	99.96	99.95	99.95	99.95	99.95	99.94	99.94	99.92	99.95	99.93	99.92	99.92	99.8	99.79	99.88	99.82	99.85	---	99.76	99.87	99.87	99.8	99.6
	Xp3-15	99.79	99.78	99.79	99.57	99.82	99.78	99.82	99.75	99.75	99.74	99.75	99.74	99.77	99.76	99.74	99.73	99.74	99.74	99.96	99.94	99.95	99.97	99.82	99.83	99.82	99.83	99.83	99.83	99.83	99.82	99.82	99.82	99.81	99.84	99.82	99.81	99.81	99.94	99.77	99.89	99.67	99.97	99.91	---	99.99	99.95	99.91	99.45
	Xp7-12	99.58	99.57	99.58	99.61	99.53	99.56	99.83	99.75	99.74	99.73	99.75	99.74	99.77	99.75	99.73	99.74	99.74	99.73	99.91	99.87	99.87	99.93	99.96	99.97	99.97	99.96	99.98	99.97	99.98	99.97	99.96	99.96	99.97	99.97	99.96	99.96	99.97	99.67	99.66	99.8	99.59	99.93	99.83	99.71	---	99.87	99.71	99.65
	Xp8-16	99.59	99.57	99.59	99.59	99.65	99.56	99.82	99.73	99.74	99.73	99.73	99.72	99.75	99.74	99.72	99.73	99.74	99.72	99.98	99.98	99.99	99.98	99.94	99.97	99.96	99.96	99.97	99.97	99.97	99.97	99.95	99.95	99.93	99.97	99.94	99.93	99.93	99.8	99.81	99.93	99.72	99.98	99.96	99.79	99.97	---	99.75	99.62
	Xp9-5	99.83	99.81	99.79	99.56	99.8	99.76	99.82	99.75	99.75	99.74	99.75	99.76	99.75	99.76	99.74	99.75	99.75	99.74	99.92	99.86	99.86	99.91	99.88	99.9	99.89	99.91	99.91	99.9	99.91	99.91	99.89	99.89	99.91	99.9	99.88	99.91	99.91	99.85	99.66	99.8	99.6	99.93	99.84	99.86	99.97	99.89	---	99.54
Group 3	GEV2010	99.66	99.66	99.67	99.5	99.43	99.65	99.83	99.72	99.75	99.75	99.74	99.75	99.72	99.72	99.72	99.72	99.72	99.72	99.65	99.64	99.64	99.65	99.55	99.64	99.62	99.65	99.64	99.65	99.61	99.54	99.58	99.54	99.55	99.55	99.55	99.49	99.58	99.5	99.62	99.63	99.63	99.64	99.53	99.58	99.64	99.63	99.57	---
	GEV2097	99.67	99.66	99.68	99.51	99.43	99.66	99.83	99.72	99.74	99.75	99.73	99.75	99.72	99.72	99.72	99.72	99.72	99.72	99.64	99.63	99.63	99.64	99.56	99.61	99.57	99.63	99.62	99.62	99.59	99.54	99.58	99.53	99.53	99.52	99.52	99.51	99.54	99.49	99.62	99.62	99.62	99.64	99.54	99.58	99.63	99.62	99.58	99.99
	GEV2112	99.66	99.67	99.67	99.49	99.43	99.65	99.77	99.72	99.71	99.69	99.68	99.7	99.73	99.72	99.72	99.72	99.72	99.72	99.65	99.63	99.63	99.65	99.55	99.63	99.61	99.65	99.63	99.65	99.61	99.54	99.59	99.55	99.54	99.53	99.55	99.47	99.56	99.46	99.63	99.63	99.64	99.65	99.53	99.58	99.62	99.62	99.58	99.98
	GEV2121	99.65	99.65	99.66	99.5	99.45	99.64	99.82	99.72	99.75	99.75	99.74	99.75	99.72	99.72	99.72	99.72	99.71	99.71	99.63	99.62	99.62	99.63	99.52	99.59	99.57	99.6	99.58	99.59	99.55	99.52	99.53	99.49	99.5	99.5	99.5	99.49	99.54	99.49	99.62	99.62	99.62	99.63	99.53	99.57	99.61	99.61	99.56	99.99
	GEV2122	99.64	99.64	99.66	99.48	99.44	99.63	99.77	99.71	99.72	99.7	99.69	99.7	99.72	99.71	99.71	99.71	99.71	99.71	99.63	99.62	99.62	99.64	99.55	99.62	99.59	99.62	99.6	99.62	99.59	99.54	99.57	99.52	99.53	99.49	99.52	99.46	99.55	99.45	99.61	99.61	99.61	99.63	99.5	99.55	99.61	99.6	99.57	99.98
	GEV2124	99.7	99.71	99.71	99.55	99.53	99.7	99.82	99.74	99.77	99.77	99.76	99.77	99.74	99.75	99.75	99.74	99.74	99.74	99.67	99.66	99.66	99.67	99.61	99.68	99.64	99.69	99.68	99.68	99.63	99.6	99.63	99.6	99.64	99.62	99.61	99.57	99.64	99.53	99.67	99.66	99.66	99.66	99.59	99.62	99.67	99.66	99.62	99.98
	GEV2125	99.66	99.66	99.66	99.52	99.52	99.64	99.81	99.71	99.75	99.76	99.75	99.76	99.72	99.71	99.71	99.71	99.71	99.71	99.64	99.63	99.63	99.64	99.57	99.63	99.6	99.63	99.63	99.63	99.61	99.55	99.6	99.55	99.56	99.53	99.55	99.53	99.57	99.52	99.63	99.63	99.63	99.64	99.52	99.58	99.64	99.63	99.57	99.94
	GEV2127	99.7	99.69	99.7	99.55	99.53	99.68	99.82	99.74	99.76	99.77	99.76	99.77	99.75	99.75	99.75	99.75	99.75	99.74	99.67	99.66	99.66	99.67	99.61	99.67	99.63	99.67	99.67	99.66	99.63	99.59	99.62	99.59	99.61	99.57	99.62	99.53	99.61	99.52	99.65	99.65	99.65	99.67	99.56	99.61	99.66	99.65	99.6	99.98
	GEV2130	99.71	99.7	99.72	99.56	99.55	99.7	99.83	99.76	99.77	99.77	99.76	99.77	99.77	99.76	99.76	99.76	99.76	99.76	99.69	99.68	99.68	99.68	99.6	99.66	99.63	99.66	99.66	99.65	99.64	99.58	99.62	99.59	99.59	99.55	99.57	99.52	99.59	99.52	99.68	99.67	99.67	99.68	99.57	99.63	99.67	99.67	99.62	99.98
	GEV2134	99.66	99.66	99.68	99.51	99.44	99.66	99.82	99.72	99.74	99.75	99.74	99.75	99.83	99.72	99.72	99.72	99.72	99.72	99.65	99.63	99.64	99.65	99.54	99.62	99.58	99.62	99.62	99.61	99.6	99.54	99.59	99.52	99.52	99.51	99.53	99.52	99.57	99.49	99.63	99.63	99.63	99.65	99.54	99.57	99.62	99.61	99.58	99.98
	Xp17-12	99.55	99.53	99.56	99.44	99.28	99.5	99.78	99.71	99.7	99.71	99.73	99.7	99.71	99.71	99.7	99.7	99.71	99.72	99.57	99.49	99.51	99.57	99.66	99.65	99.64	99.65	99.65	99.64	99.65	99.64	99.66	99.65	99.65	99.64	99.65	99.65	99.65	99.3	99.27	99.44	99.22	99.58	99.46	99.33	99.62	99.5	99.41	99.99
[truncated: 10 more columns]
